# Supplementary material for: Gonorrhoea: a systematic review of prevalence reporting globally
Source: BMC Infect Dis. 2021 Nov 11;21:1152. doi: 10.1186/s12879-021-06381-4 (PMC8582208; doi:10.1186/s12879-021-06381-4)
Supplement: Supplementary file 6 — Additional file 6. Dataset supporting the output of the literature search. [file 12879_2021_6381_MOESM6_ESM.xlsx]

## Sheet: Women_General_population
Language	Description of Population	WHO region	Country	Study Population	SPECTRUM Population	Sampling	Study Setting	Popuation based? Column I+J+R (for map)	Journal	Author	Publication year	Title	Country Region	Geography	Geographic adjustment (SPECTRUM)	Study Setting	Age-group	Study design		UROGENITAL INFECTION								ANORECTAL INFECTION							PHARYNGEAL INFECTION					ANY GONORRHOEA INFECTION
																			Year of study	Clinical Specimen (SPECTRUM)	Lab confirmation	Score (SPECTRUM)		Gonorrhea positivity				Clinical specimen	Lab confirmation	Score (SPECTRUM)		Gonorrhoea positivity			Clinical specimen	Lab confirmation	Gonorrhoea positivity			Country n	Country N	Clinical specimen	Lab confirmation	Gnorrhoea positivity
																						Sens	Spec	n tested	Study n positive cases	Reported positivity	Standardized estimate (WHO)			Sens	Spec	n tested	n positive cases	%			n tested	n positive cases	%					n tested	n positive cases	%
English	Gen population	Africa	Benin	Women	Community, Women	Cluster random sampling	Households	Locally population-based	PLoS One	Behanzin	2012	Decline in HIV Prevalence among Young Men in the General Population of Cotonou, Benin, 1998–2008	Cotonou (Benin)	Urban	0.947	Census-based two-stage cluster sampling	28.6 (sd 0.3) 15-49	Prospective	2008	Urine	PCR	0.916	1	1241	7.446	0.006	0.00620306	N/R	N/R	N/R	N/R	N/R	N/R	N/R	N/R	N/R	N/R	N/R	N/R	8	1348	N/R	N/R	N/R	N/R	N/R
English	Gen population	Africa	Malawi	Women	Community, Women	Cluster random sampling	Households	Locally population-based	Malawi Med J	Paz-Soldan, V. A., Hoffman, I., deGraft, J. J., Bisika, T., Kazembe, P. N., Feluzi, H. and Tsui, A. O.	2012	Sexually Transmitted Infection (STI) screening, case and contact treatment, and condom promotion resulting in STI reduction two years later in rural Malawi	Mangochi district,	Rural	1.052	Community	15-34	Household sampling	2000	Urine	PCR	0.916	1	758	27.288	0.036	0.041345	N/R	N/R	N/R	N/R	N/R	N/R	N/R	N/R	N/R	N/R	N/R	N/R	N/R	N/R	N/R	N/R	N/R	N/R	N/R
English	Gen population	Africa	South Africa	Women	Community, Women	Stratified random sample	Annual household survey	Locally population-based	PLOS Medicine	Francis	2018	Prevalence of sexually transmitted infections among young people in South Africa: A nested survey in a health and demographic surveillance site	KwaZulu-Natal	Rural	1.052	Stratified random sample from household survey	15-24	cross-sectional study	2016-2017	Genital Fluid	PCR	0.933	0.992	259	4.662	0.018	0.011373	N/R	N/R	N/R	N/R	N/R	N/R	N/R	N/R	N/R	N/R	N/R	N/R	N/R	N/R	N/R	N/R	N/R	N/R	N/R
English	Gen population	Africa	Ethiopia	Women	Clinic attendees, Women	Simple random	Hospital, multiple clinic types	Non-population-based	BMC Womens Health	Mulu	2015	Common causes of vaginal infections and antibiotic susceptibility of aerobic bacterial isolates in women of reproductive age attending at Felegehiwot Referral Hospital, Ethiopia: a cross sectional study	Bahir Dar city	Urban	0.947	Regional hospital - women only	median 28 (15-49)	Cross-sectional	2013	Genital Fluid	Gram stain + culture	0.757	1	409	4.09	0.01	0.0125099	N/R	N/R	N/R	N/R	N/R	N/R	N/R	N/R	N/R	N/R	N/R	N/R	5.0882	731	N/R	N/R	N/R	N/R	N/R
English	Gen population	Africa	Ethiopia	Women	Ob/Gyn clinic attendees	Convenience	Mixed attendees	Non-population-based	PLoS One	Tadesse	2016	Genital Chlamydia trachomatis Infection among Women of Reproductive Age Attending the Gynecology Clinic of Hawassa University Referral Hospital, Southern Ethiopia	Hawassa	Urban	0.947	Gynae clinic attendees	mean 29.6 (15-49	Cross-sectional	2014-2015	Genital Fluid	Gram stain + culture	0.757	1	322	0.9982	0.0031	0.00387807	N/R	N/R	N/R	N/R	N/R	N/R	N/R	N/R	N/R	N/R	N/R	N/R	N/R	N/R	N/R	N/R	N/R	N/R	N/R
english	Gen population	Africa	Ghana	Women	Community, sexually active, Women	Convenience	Community-based recruitment	Non-population-based	BMC Res Notes	Yirenya-Tawiah	2014	Chlamydia Trachomatis and Neisseria Gonorrhoeae prevalence among women of reproductive age living in urogenital schistosomiasis endemic area in Ghana	Volta basin	Rural	1.052	Community-based enrollment	15-49	Cross-sectional	2005-2006	Genital Fluid	PCR Amplicor assay	0.933	0.992	191	4.966	0.026	0.0204714	N/R	N/R	N/R	N/R	N/R	N/R	N/R	N/R	N/R	N/R	N/R	N/R	5	191	N/R	N/R	N/R	N/R	N/R
English	Gen population	Africa	Kenya	Women	Students/young, Women	Convenience	High schools + universities	Non-population-based	Sex Transm Dis	Masese, L. N., Wanje, G., Kabare, E., Budambula, V., Mutuku, F., Omoni, G., Baghazal, A., Richardson, B. A. and McClelland, R. S.	2017	Screening for Sexually Transmitted Infections in Adolescent Girls and Young Women in Mombasa, Kenya: Feasibility, Prevalence, and Correlates	Mombasa	Urban	0.947	School / college based stud	15–24 y	cross-sectional	2014-2015	Urine	NAAT	0.916	1	451	7	0.0155211	0.0160463	N/R	N/R	N/R	N/R	N/R	N/R	N/R	N/R	N/R	N/R	N/R	N/R	N/R	N/R	N/R	N/R	N/R	N/R	N/R
English	Gen population	Africa	Kenya	Women	Clinic attendees, Women	Convenience	Multiple clinic types + community sampling	Non-population-based	PLoS One	Jespers	2014	Prevalence and correlates of bacterial vaginosis in different sub-populations of women in sub-Saharan Africa: a cross-sectional study	Mombassa, Kenya	Urban	0.947	3 sites for patient recruitment, reproductive health services, selected communities.	Mean 25 (18-35)	Cross-sectional	2010-11	Genital Fluid	NAAT	0.933	0.992	110	1.1	0.01	0.00204757	N/R	N/R	N/R	N/R	N/R	N/R	N/R	N/R	N/R	N/R	N/R	N/R	N/R	N/R	N/R	N/R	N/R	N/R	N/R
English	Gen population	Africa	Kenya	Women	Students/young, Women	Convenience	High School	Non-population-based	Sex Transm Infect	Kerubo	2016	Prevalence of reproductive tract infections and the predictive value of girls' symptom-based reporting: findings from a cross-sectional survey in rural western Kenya	Rural Western Kenya	Rural	1.052	Schoolgirls	14-17	Cross-sectional	2013	Genital Fluid	Not reported, just 'laboratory confirmed'	0.845	0.996	511	3	0.0059	0.00237669	N/R	N/R	N/R	N/R	N/R	N/R	N/R	N/R	N/R	N/R	N/R	N/R	22.928	935	N/R	N/R	N/R	N/R	N/R
English	Gen population	Africa	Kenya	Women	Community, Women	Convenience	Community-based recruitment	Non-population-based	Int J STD AIDS	Otieno	2015	Correlates of prevalent sexually transmitted infections among participants screened for an HIV incidence cohort study in Kisumu, Kenya	Kisumu	Urban	0.947	Kisumu Incidence Cohort Study (KICoS) - healthy non-pregnant residents of Kisumu	Median 22 (18-34)	Cross-sectional screen within prospective cohort study	2007-2009	Genital Fluid	PCR	0.933	0.992	424	19.928	0.047	0.0399276	N/R	N/R	N/R	N/R	N/R	N/R	N/R	N/R	N/R	N/R	N/R	N/R	N/R	N/R	N/R	N/R	N/R	N/R	N/R
English	Gen population	Africa	Mozambique	Women	Mixed groups / Unknown, Women	Age stratification	Mixed sample from ANC, community and family planning	Non-population-based	Infect Dis Obstet Gynecol	Menendez, C., Castellsague, X., Renom, M., Sacarlal, J., Quinto, L., Lloveras, B., Klaustermeier, J., Kornegay, J. R., Sigauque, B., Bosch, F. X. and Alonso, P. L.	2010	Prevalence and risk factors of sexually transmitted infections and cervical neoplasia in women from a rural area of southern Mozambique	Manhic¸a District	Rural	1.052	Antenatal clinic (59%), the family-planning clinic (7%), and from the community	14-61	Cross sectional study	2000	Genital Fluid	Gram stain + culture only.	0.757	1	250	34	0.136	0.188999	N/R	N/R	N/R	N/R	N/R	N/R	N/R	N/R	N/R	N/R	N/R	N/R	N/R	N/R	N/R	N/R	N/R	N/R	N/R
English	Gen population	Africa	South Africa	Women	Clinic attendees, Women	Convenience	Multiple clinic types + community	Non-population-based	PLoS One	Jespers	2014	Prevalence and correlates of bacterial vaginosis in different sub-populations of women in sub-Saharan Africa: a cross-sectional study	Johannesburg,South Africa	Urban	0.947	3 sites for patient recruitment, reproductive health services, selected communities.	Mean 25 (18-34)	Cross-sectional	2010-11	Genital Fluid	NAAT	0.933	0.992	109	1.09	0.01	0.00204757	N/R	N/R	N/R	N/R	N/R	N/R	N/R	N/R	N/R	N/R	N/R	N/R	N/R	N/R	N/R	N/R	N/R	N/R	N/R
English	Gen population	Africa	South Africa	Women	Community, Women	Geographic stratification	Primary care centres	Non-population-based	Sex Transm Dis	Peters	2014	Cross-sectional study of genital, rectal, and pharyngeal Chlamydia and gonorrhea in women in rural South Africa	Mopani district	Rural	1.052	Primary Health care facilities	Median 30 (18-49)	cross-sectional study	2011-2012	Genital Fluid	NAAT	0.933	0.992	604	60.4	0.1	0.104631	rectal swab	NAAT	N/R	N/R	604	15	0.025	pharyngeal swab	NAAT	604	0	0	74.4	802	pharyngeal swab	NAAT	604	0	0
English	Gen population	Africa	South Africa	Women	Community, Women	Convenience	Community-based recruitment	Non-population-based	BMC Infect Dis	Kaida, A., Dietrich, J. J., Laher, F., Beksinska, M., Jaggernath, M., Bardsley, M., Smith, P., Cotton, L., Chitneni, P., Closson, K., Lewis, D. A., Smit, J. A., Ndung'u, T., Brockman, M. and Gray, G.	2018	A high burden of asymptomatic genital tract infections undermines the syndromic management approach among adolescents and young adults in South Africa: implications for HIV prevention efforts	Soweto or Durban	Urban	0.947	Community	16-24	cohort sutdy	2014-2016	Genital Fluid	NAAT	0.933	0.992	198	14	0.0707071	0.0641985	N/R	N/R	N/R	N/R	N/R	N/R	N/R	N/R	N/R	N/R	N/R	N/R	N/R	N/R	N/R	N/R	N/R	N/R	N/R
English	Gen population	Africa	Uganda	Women	Students/young, sexually active women	Convenience	Youth Clinic	Non-population-based	Afr Health Sci	Rassjo, E. B., Mirembe, F. and Darj, E.	2011	Self-reported sexual behaviour among adolescent girls in Uganda: reliability of data debated	Kampala	Urban	0.947	Youth Clinic	<20 years	cross-sectional	2006	Genital Fluid	PCR analysis	0.933	0.992	595	26.775	0.045	0.03788	N/R	N/R	N/R	N/R	N/R	N/R	N/R	N/R	N/R	N/R	N/R	N/R	N/R	N/R	N/R	N/R	N/R	N/R	N/R
English	Gen population	Africa	Uganda	Women	Students/young, sexually active women	Convenience	University students	Non-population-based	Int J Adolesc Med Health	Rutherford	2014	University students and the risk of HIV and other sexually transmitted infections in Uganda: the Crane survey	Kampala	Urban	0.947	University x 5, respondent driven sampling	Mean 22 years (IQR 22-24)	Cross-sectional	2008-2009	U+/-Ge	PCR	0.9245	0.996	280	3	0.0107143	0.00690758	N/R	N/R	N/R	N/R	N/R	N/R	N/R	N/R	N/R	N/R	N/R	N/R	N/R	N/R	N/R	N/R	N/R	N/R	N/R
English	Gen population	Americas (excluding North America)	Brazil	Women	Community, sexually active, Women	Simple random	Household-based recruitment	Locally population-based	Int J Infect Dis	de Lima	2014	Sexually transmitted bacterial infections among young women in Central Western Brazil	Central Western Brazil	Urban	0.947	Community based study through Family Health Program	15-24	Cross-sectional	2007-2009	Urine	PCR	0.916	1	574	4.018	0.007	0.0072369	N/R	N/R	N/R	N/R	N/R	N/R	N/R	N/R	N/R	N/R	N/R	N/R	44.782	9780	N/R	N/R	N/R	N/R	N/R
English	Gen population	Americas (excluding North America)	Peru	Women	Community, Women	Cluster random sampling	Household survey	National, population-based	Lancet Infect Dis	Carcamo	2012	Prevalences of sexually transmitted infections in young adults and female sex workers in Peru: a national population-based survey	Household survey in 24 cities >50,000 people	Urban	0.947	Random sample from the population (using census data)	18-29	Cross-sectional	2002	Genital Fluid	NAAT	0.933	0.992	6439	7	0.001	1.55304e-06	N/R	N/R	N/R	N/R	N/R	N/R	N/R	N/R	N/R	N/R	N/R	N/R	8	7775	N/R	N/R	N/R	N/R	N/R
Portuguese	Gen population	Americas (excluding North America)	Brazil	Women	Students/young, sexually active women	Convenience	University students (secondary analysis)	Non-population-based	Rev Bras Ginecol Obstet	Piazzetta	2011	[Prevalence of Chlamydia trachomatis and Neisseria gonorrhoea infections in sexual actives young women at a southern Brazilian city]	Curitiba.	Urban	0.947	Through university clinic.	16-23	Cross-sectional	Not stated	Urine	PCR	0.916	1	335	8	0.0238806	0.0246888	N/R	N/R	N/R	N/R	N/R	N/R	N/R	N/R	N/R	N/R	N/R	N/R	N/R	N/R	N/R	N/R	N/R	N/R	N/R
English	Gen population	Americas (excluding North America)	Brazil	Women	Clinic attendees, Women	Convenience	Parturient women, national sample	Non-population-based	Sex Transm Dis	Pinto	2011	Chlamydia trachomatis prevalence and risk behaviors in parturient women aged 15 to 24 in Brazil	National	National	1	Public hospital attendees	15-24	Cross-sectional	2009	Urine	PCR	0.916	1	2071	20.71	0.01	0.010917	N/R	N/R	N/R	N/R	N/R	N/R	N/R	N/R	N/R	N/R	N/R	N/R	N/R	N/R	N/R	N/R	N/R	N/R	N/R
English	Gen population	Americas (excluding North America)	Brazil	Women	Community, Women	Convenience	Primary healthcare	Non-population-based	Int J STD AIDS	Rocha	2014	Hidden sexually transmitted infections among women in primary care health services, Amazonas, Brazil	Coari, Amazonas	Rural	1.052	Primary Health care facilities	18-78 (mean 36.4)	Cross-sectional	2010	Genital Fluid	PCR	0.933	0.992	361	5.054	0.014	0.00682378	N/R	N/R	N/R	N/R	N/R	N/R	N/R	N/R	N/R	N/R	N/R	N/R	N/R	N/R	N/R	N/R	N/R	N/R	N/R
English	Gen population	Americas (excluding North America)	Chile	Women	Community, sexually active, Women	Convenience	community health clinics	Non-population-based	J Pediatr Adol Gyne	Huneeus	2018	Prevalence of Chlamydia Trachomatis, Neisseria Gonorrhoeae, and Trichomonas Vaginalis Infection in Chilean Adolescents and Young Adults	Santiato	Urban	0.947	Volunteers from adolescent health clinics	Aged 24 and under	Cross-sectional	Not stated	Genital Fluid	NAAT	0.933	0.992	115	1	0.00869565	0.000712197	N/R	N/R	N/R	N/R	N/R	N/R	N/R	N/R	N/R	N/R	N/R	N/R	N/R	N/R	N/R	N/R	N/R	N/R	N/R
Spanish	Gen population	Americas (excluding North America)	Chile	Women	Students/young, sexually active women	Convenience	University gynecology clinic	Non-population-based	Rev Chilena Infectol	Conejero	2013	[Screening of Neisseria gonorrhoeae and Chlamydia trachomatis using techniques of self collected vaginal sample in young women]	Santiago	Urban	0.947	University	18-25 years, mean 21.7	Cross-sectional	2011	Genital Fluid	NAAT	0.933	0.992	344	0	0	2.90698e-05	N/R	N/R	N/R	N/R	N/R	N/R	N/R	N/R	N/R	N/R	N/R	N/R	N/R	N/R	N/R	N/R	N/R	N/R	N/R
Spanish	Gen population	Americas (excluding North America)	Colombia	Women	Students/young, Women	Convenience	High Schools	Non-population-based	Biomedica	Paredes	2015	[Prevalence of infections by Chlamydia trachomatis and Neisseria gonorrhoeae among high school students in the Sabana Central area of Cundinamarca, Colombia]	Cundinamarca	Unknown	1	High school students in 11 municipalities.	14-19	Cross-sectional	2011	Urine	PCR	0.916	1	436	0.872	0.002	0.00218341	N/R	N/R	N/R	N/R	N/R	N/R	N/R	N/R	N/R	N/R	N/R	N/R	1	436	N/R	N/R	N/R	N/R	N/R
English	Gen population	Americas (excluding North America)	Haiti	Women	Clinic attendees, Women	Convenience	Women's health clinic	Non-population-based	Am J Trop Med Hyg	Jobe, K. A., Downey, R. F., Hammar, D., Van Slyke, L. and Schmidt, T. A.	2014	Epidemiology of sexually transmitted infections in rural southwestern Haiti: the Grand'Anse Women's Health Study	Rural haiti	Rural	1.052	ruralwomen’s health clinic	Mean 36.0 years (16–78 years)	convenience sample	2012	Genital Fluid	NAAT	0.933	0.992	104	1	0.00961538	0.00183717	N/R	N/R	N/R	N/R	N/R	N/R	N/R	N/R	N/R	N/R	N/R	N/R	N/R	N/R	N/R	N/R	N/R	N/R	N/R
English	Gen population	Americas (excluding North America)	Mexico	Women	Ob/Gyn clinic attendees	Convenience	1st time attendeees at gyne clinic	Non-population-based	Salud Publica Mex	Casillas-Vega, N., Morfin-Otero, R., Garcia, S., Llaca-Diaz, J., Rodriguez-Noriega, E., Camacho-Ortiz, A., Ayala-Castellanos Mde, L., Mendoza-Olazaran, S., Flores-Trevino, S., Petersen-Morfin, S., Maldonado-Garza, H. J., Bosques-Padilla, F. J. and Garza-Gonzalez, E.	2016	Sexually transmitted pathogens, coinfections and risk factors in patients attending obstetrics and gynecology clinics in Jalisco, Mexico	Jalisco	Urban	0.947	cross-sectional chart review	31 (14-78)	cross-sectional	2013-2014	Genital Fluid	NAAT	0.933	0.992	662	13.9682	0.0211	0.0134116	N/R	N/R	N/R	N/R	N/R	N/R	N/R	N/R	N/R	N/R	N/R	N/R	N/R	N/R	N/R	N/R	N/R	N/R	N/R
English	Gen population	Europe	UK	Women	Community, Women	Probability sample	Natsal-3 respondents	National, population-based	Lancet	Sonnenberg	2013	Prevalence, risk factors, and uptake of interventions for sexually transmitted infections in Britain: findings from the National Surveys of Sexual Attitudes and Lifestyles (Natsal)	England	National	1	General population nationwide	16-44	Cross-sectional Natsal-3)	2010-2012	Urine	NAAT	0.916	1	2665		<0,1%	0.001	Noted that gono prevalence was restricted to participants with recognized high-risk factors
English	Gen population	Europe	Ireland	Women	Community, Women	Convenience	Primary care, women attending for cervical screening	Non-population-based	I Med J	Hassan	2016	Screening for Chlamydia is acceptable and feasible during Cervical Screening in General Practice	?	Urban	0.947	Primary care clinics	25-40	Cross-sectional	Not stated	Genital Fluid	NAAT	0.933	0.992	236	0	0	0	N/R	N/R	N/R	N/R	N/R	N/R	N/R	N/R	N/R	N/R	N/R	N/R	N/R	N/R	N/R	N/R	N/R	N/R	N/R
English	Gen population	Europe	Italy	Women	Students/young, Women	Convenience	High-school	Non-population-based	BMC Public Health	Matteelli	2016	Prevalence of Chlamydia trachomatis and Neisseria gonorrhoeae infection in adolescents in Northern Italy: an observational school-based study	Brescia	Urban	0.947	School	mean 18.4 years	Cross-sectional	2012-2013	Urine	NAAT	0.916	1	1606	0	0	0	N/R	N/R	N/R	N/R	N/R	N/R	N/R	N/R	N/R	N/R	N/R	N/R	N/R	N/R	N/R	N/R	N/R	N/R	N/R
English	Gen population	Europe	Italy	Women	Mixed groups / Unknown, Women	Geographic stratification	Lab reports from tests at multiple healthcare providers	Non-population-based	Adv Exp Med Biol	Salfa	2016	Prevalence of Chlamydia trachomatis, Trichomonas vaginalis and Neisseria gonorrhoeae Based on Data Collected by a Network of Clinical Microbiology Laboratories, in Italy	Italy	National	1	Sentinel STI surveillance lab-confirmed cases	34 (29–40 years)	Annual surveillance data	2009-2013	U+/-Ge	Culture or NAAT	N/A	N/A	40579	4058	0.1%	0.001	Rectal swab	culture or Naat	N/R	N/R	N/R	N/R	N/R	N/R	N/R	N/R	N/R	N/R		0.1	N/R	N/R	40579	40.579	0.001
English	Gen population	Europe	Sweden	Women	Students/young, Women	Systematic	Youth Clinics	Non-population-based	Eur J Clin Microbiol Infect Dis	Nolskog, P., Backhaus, E., Nasic, S. and Enroth, H.	2019	STI with Mycoplasma genitalium-more common than Chlamydia trachomatis in patients attending youth clinics in Sweden	Västra Götaland.	Urban	0.947	six youth clinics in the Region of	15–25	cross-sectional	2013-2014	Urine	NAAT	0.916	1	509	0	0	0	N/R	N/R	N/R	N/R	N/R	N/R	N/R	N/R	N/R	N/R	N/R	N/R	N/R	N/R	N/R	N/R	N/R	N/R	N/R
English	Gen population	Europe	Switzerland	Women	Mixed groups / Unknown, Women	National laboratory database	Laboratory samples incl. screening programmes	Non-population-based	Infection	Sakem	2011	Diagnostic relevance of simultaneous testing for Chlamydia trachomatis and Neisseria gonorrhoeae	Nationwide	National	1	All participants in screening programme or opportunistic testing	32.5 (mean)	Self-selected screening (All types)	2009-2010	Genital Fluid	NAAT	0.933	0.992	8009	11	0.00137345	1.2486e-06	N/R	N/R	N/R	N/R	N/R	N/R	N/R	N/R	N/R	N/R	N/R	N/R	13	56677228	N/R	N/R	N/R	N/R	N/R
English	Gen population	Europe	UK	Women	Clinic attendees, Women	Systematic	Integrated sexual health service	Non-population-based	Int J STD AIDS	Grech, P., Marchant, R. and Samuel, M.	2017	Sexual health of women aged 40 and over attending an inner city integrated sexual health clinic	South London	Urban	0.947	Integrated sexual health clinic' (no definition of this is provided)	>40	retrospective case note review	2014-2015	Genital Fluid	NAAT	0.933	0.992	150	1.05	0.007	6.66667e-05	N/R	N/R	N/R	N/R	N/R	N/R	N/R	N/R	N/R	N/R	N/R	N/R	N/R	N/R	N/R	N/R	N/R	N/R	N/R
English	Gen population	North America	USA	Women	Community, Women	multistage probability sampling	Household surveys	National, population-based	Sex Transm Dis	Torrone	2013	Prevalence of Neisseria gonorrhoeae Among Persons 14 to 39 Years of Age, United States, 1999 to 2008	Nationwide	National	1	the National Health and Nutrition Examination Survey (NHANES)	14-39	cross-sectional	1999-2008	Urine	NAAT	0.916	1	Not stated	Not stated	0.0034	0.00371179	Denominator is reported for men and women in total, rather than seperately. Prevalence in women is 0.34% but we don't know what the denominator is.
English	Gen population	North America	USA	Women	Community, Women	Convenience	NJTP	Non-population-based	https://www.cdc.gov/std/stats18/adolescents.htm	CDC	2018	NTJP Gonorrhea	Nationwide	National	1	NJTP	16-24	Cross-sectional	2018	U+/-Ge	Culture or NAAT	N/A	N/A	Not stated	Not stated	0.022	0.022	N/R	N/R	N/R	N/R	N/R	N/R	N/R	N/R	N/R	N/R	N/R	N/R
English	Gen population	North America	USA	Women	Students/young, Women	Convenience	High School	Non-population-based	Am J Public Health	Newbern, E. C., Anschuetz, G. L., Eberhart, M. G., Salmon, M. E., Brady, K. A., De Los Reyes, A., Baker, J. M., Asbel, L. E., Johnson, C. C. and Schwarz, D. F.	2013	Adolescent sexually transmitted infections and risk for subsequent HIV	Philadelphia	Urban	0.947	High School STD Screening Program	16 (11–19)	retrospective cohort c	2003-2010	Urine	NAAT	0.916	1	36263	3270	0.0901746	0.0932263	N/R	N/R	N/R	N/R	N/R	N/R	N/R	N/R	N/R	N/R	N/R	N/R	N/R	N/R	N/R	N/R	N/R	N/R	N/R
English	Gen population	North America	USA	Women	Students/young, Women	Convenience	High School	Non-population-based	Int J STD AIDS	Nsuami, M. J. and Taylor, S. N.	2012	Most adolescents who participate in school-based screenings for sexually transmitted infections do not perceive themselves at high risk of sexually transmitted infection	New Orleans	Urban	0.947	school-based screening	17 (14-21)	cross-sectional	2003-2005	Urine	NAAT	0.916	1	1554	Not stated	0.024	0.024	N/R	N/R	N/R	N/R	N/R	N/R	N/R	N/R	N/R	N/R	N/R	N/R	N/R	N/R	N/R	N/R	N/R	N/R	N/R
English	Gen population	North America	USA	Women	Clinic attendees, Women	Convenience	Chart review of women tested or screened (add database study!!)	Non-population-based	Am J Obstet Gynecol	Jackson, J. A., McNair, T. S. and Coleman, J. S.	2015	Over-screening for chlamydia and gonorrhea among urban women age >/=25 years	Baltimore MD	Urban	0.947	gynecology clinic	>/=25 years old	retrospective chart review of women	2009-2010	Genital Fluid	NAAT	0.933	0.992	658	2	0.00303951	1.51976e-05	N/R	N/R	N/R	N/R	N/R	N/R	N/R	N/R	N/R	N/R	N/R	N/R	N/R	N/R	N/R	N/R	N/R	N/R	N/R
English	Gen population	South East Asia	India	Women	Community, Women	Convenience	Samples collected during household visits	Non-population-based	J Infect Public Health	Krishnan, A., Sabeena, S., Bhat, P. V., Kamath, V., Hindol, M., Zadeh, V. R. and Arunkumar, G.	2018	Detection of genital chlamydial and gonococcal infection using urine samples: A community-based study from India	Udupi Taluk of Karnataka	Rural	1.052	Community	18-65 years	cross-sectional	Not stated	Urine	NAAT	0.916	1	811	0	0	0	N/R	N/R	N/R	N/R	N/R	N/R	N/R	N/R	N/R	N/R	N/R	N/R	N/R	N/R	N/R	N/R	N/R	N/R	N/R
English	Gen population	Western Pacific	China	Women	Community, Women	multistage probability sampling	General population	Locally population-based	BMC Infect Dis	Huai, P., Li, F., Li, Z., Sun, L., Fu, X., Pan, Q., Yu, G., Chai, Z., Chu, T., Mi, Z., Bao, F., Wang, H., Zhou, B., Wang, C., Sun, Y., Niu, G., Zhang, Y., Fu, F., Lang, X., Wang, X., Zhao, H., Liu, D., Liu, H., Liu, D., Liu, J., Xu, A. and Zhang, F.	2018	Prevalence, risk factors, and medical costs of Chlamydia trachomatis infections in Shandong Province, China: a population-based, cross-sectional study	Shandang	Urban	0.947	Community	18-49 years	multistage probability sampling survey	2016	Urine	NAAT	0.916	1	3581	5	0.00139626	0.00144351	N/R	N/R	N/R	N/R	N/R	N/R	N/R	N/R	N/R	N/R	N/R	N/R	N/R	N/R	N/R	N/R	N/R	N/R	N/R
English	Gen population	Western Pacific	China	Women	Community, Women	Probability sample	Community-based recruitment	Locally population-based	PLoS One	Luo, Z. Z., Li, W., Wu, Q. H., Zhang, L., Tian, L. S., Liu, L. L., Ding, Y., Yuan, J., Chen, Z. W., Lan, L. N., Wu, X. B., Cai, Y. M., Hong, F. C., Feng, T. J., Zhang, M. and Chen, X. S.	2018	Population-based study of chlamydial and gonococcal infections among women in Shenzhen, China: Implications for programme planning	Shenzhen	Urban	0.947	Community	aged 20–60	cross-sectional	2017	Urine	NAAT	0.916	1	9207	15.6519	0.0017	0.00175753	N/R	N/R	N/R	N/R	N/R	N/R	N/R	N/R	N/R	N/R	N/R	N/R	N/R	N/R	N/R	N/R	N/R	N/R	N/R
English	Gen population	Western Pacific	New Caledonia	Women	Community, Women	Multistage random sample	General practices and public dispensaries	National, population-based	BMJ Open	Corsenac	2015	Prevalence and sociodemographic risk factors of chlamydia, gonorrhoea and syphilis: a national multicentre STI survey in New Caledonia, 2012	New Caledonia	Rural	1.052	Random sampling in 5 geographic areas community clinics	18-49	Cross-sectional	2012	Urine	PCR (COBAS Amplicor)	0.916	1	376	13.0472	0.0347	0.039852	N/R	N/R	N/R	N/R	N/R	N/R	N/R	N/R	N/R	N/R	N/R	N/R	13	376	N/R	N/R	N/R	N/R	N/R
English	Gen population	Western Pacific	Korea	Women	Community, Women	Convenience	General population health examination centres	Non-population-based	J Infect Chemother	Choe	2012	Prevalence of sexually transmitted infections and sexual behavior of young adults and middle-aged people presenting to health examination centers in Korea	Seoul, Gyeonggi, 6 cities	Urban	0.947	Health examination centers	20-59	Cross-sectional	2010	Urine	BD ProbeTec (urine)	0.916	1	805	2.0125	0.0025	0.00258461	N/R	N/R	N/R	N/R	N/R	N/R	N/R	N/R	N/R	N/R	N/R	N/R	2	805	N/R	N/R	N/R	N/R	N/R
English	Gen population	Western Pacific	Korea	Women	Community, sexually active, Women	Convenience	Hospital clinics, health women attending for checkups.	Non-population-based	J Infect Chemotherapy	Kim	2014	Prevalence of sexually transmitted infections among healthy Korean women: implications of multiplex PCR pathogen detection on antibiotic therapy	Gangnam Severance Hospital?	Urban	0.947	Hospital visits for general check-up	25-81 (median 49)	Cross-sectional	2012	Genital Fluid	PCR (Seegene Anyplex II STI-7)	0.933	0.992	799	0	0	1.25156e-05	N/R	N/R	N/R	N/R	N/R	N/R	N/R	N/R	N/R	N/R	N/R	N/R	N/R	N/R	N/R	N/R	N/R	N/R	N/R
English	Gen population	Western Pacific	Papua New Guinea	Women	Community, Women	Convenience	Well woman clinic only	Non-population-based	BMJ Open	Vallely, L. M., Toliman, P., Ryan, C., Rai, G., Wapling, J., Gabuzzi, J., Allen, J., Opa, C., Munnull, G., Kaima, P., Kombuk, B., Kumbia, A., Kombati, Z., Law, G., Kelly-Hanku, A., Wand, H., Siba, P. M., Mola, G. D. L., Kaldor, J. M. and Vallely, A. J.	2017	Performance of syndromic management for the detection and treatment of genital Chlamydia trachomatis, Neisseria gonorrhoeae and Trichomonas vaginalis among women attending antenatal, well woman and sexual health clinics in Papua New Guinea: a cross-sectional study	four provinces	Rural	1.052	Well women clinic	Median 37 (34–41)	cross-sectional	2011-2015	Genital Fluid	PCR	0.933	0.992	614	49	0.0798046	0.0816631	N/R	N/R	N/R	N/R	N/R	N/R	N/R	N/R	N/R	N/R	N/R	N/R	N/R	N/R	N/R	N/R	N/R	N/R	N/R
English	Gen population	Western Pacific	Solomon Islands	Women	Clinic attendees, Women	Convenience	Community outpatient clinics	Non-population-based	BMJ Open	Marks	2015	Prevalence of sexually transmitted infections in female clinic attendees in Honiara, Solomon Islands	Honiara	Urban	0.947	Public clinics	16-49	Cross-sectional	2014	Genital Fluid	PCR (BD Probotec)	0.933	0.992	296	15	0.051	0.0440227	N/R	N/R	N/R	N/R	N/R	N/R	N/R	N/R	N/R	N/R	N/R	N/R	N/R	N/R	N/R	N/R	N/R	N/R	N/R
																		N/R: Not reported
																		N/A: Not applicable

## Sheet: Men_General population
Language	WHO region	Country	Study Population	SPECTRUM Population	Sampling	Study setting	Popuation based? Column H+J+Q	Journal	Author	Publication year	Title	Country Region	Geography	Geographic adjustment (SPECTRUM)	Study Setting	Age-group	Study design	Year of study	UROGENITAL INFECTION								ANORECTAL INFECTION							PHARYNGEAL INFECTION					TOTAL INFECTION
																			Clinical specimen	Lab confirmation	Score (SPECTRUM)		N tested	n positive cases	Reported positivity	Standardized positivity	Clinical specimen	Lab confirmation	Score (SPECTRUM)		Positivity			Clinical specimen	Lab confirmation	Positivity			Positivity
																					Sens	Spec							Sens	Spec	n tested	Study n positive cases	%			n tested	Study n positive cases	%	n tested	Study n positive cases	%
English	Africa	Benin	Men	Community, sexually active, Men	Cluster random sampling	Households	Locally population-based	PLoS One	Behanzin, L.	2012	Decline in HIV prevalence among young men in the general population of Cotonou, Benin, 1998-2008	Cotonou (Benin)	Urban	0.947	Census-based two-stage cluster sampling	28.2 (sd 0.3) 15-49	Prospective	2008	Urine	PCR	0.809	0.999	1040	3	0.003	0.00234406	N/R	N/R	N/R	N/R	N/R	N/R	N/R	N/R	N/R	N/R	N/R	N/R	N/R	N/R	N/R
English	Africa	Malawi	Men	Clinic attendees, Men	Cluster random sampling	Households	Locally population-based	Malawi Med J	Paz-Soldan, V. A., Hoffman, I., deGraft, J. J., Bisika, T., Kazembe, P. N., Feluzi, H. and Tsui, A. O.	2012	Sexually Transmitted Infection (STI) screening, case and contact treatment, and condom promotion resulting in STI reduction two years later in rural Malawi	Mangochi district,	Rural	1.052	Community	15-	Household sampling	2000	Urine	Not stated	0.809	0.999	469	29.078	0.062	0.0794208	N/R	N/R	N/R	N/R	N/R	N/R	N/R	N/R	N/R	N/R	N/R	N/R	N/R	N/R	N/R
English	Africa	South Africa	Men	Community, Men	Stratified random sample	Annual household survey	Locally population-based	PLOS Medicine	Francis	2018	Prevalence of sexually transmitted infections among young people in South Africa: A nested survey in a health and demographic surveillance site	KwaZulu-Natal	Rural	1.052	Stratified random sample from household survey	15-24	cross-sectional study	2016-2017	Urine	PCR	0.809	0.999	188	2.82	0.015	0.0182277	N/R	N/R	N/R	N/R	N/R	N/R	N/R	N/R	N/R	N/R	N/R	N/R	N/R	N/R	N/R
English	Africa	Kenya	Men	Community, sexually active, Men	Convenience	Community-based recruitment	Non-population-based	Int J STD AIDS	Otieno	2015	Correlates of prevalent sexually transmitted infections among participants screened for an HIV incidence cohort study in Kisumu, Kenya	Kisumu	Urban	0.947	Kisumu Incidence Cohort Study (KICoS) - healthy non-pregnant residents of Kisumu	Median 22 (18-34)	Cross-sectional screen within prospective cohort study	2007-2009	Urine	PCR	0.809	0.999	422	0	0	2.36967e-05	N/R	N/R	N/R	N/R	N/R	N/R	N/R	N/R	N/R	N/R	N/R	N/R	N/R	N/R	N/R
English	Africa	South Africa	Men	Community, Men	Convenience	Community-based recruitment	Non-population-based	BMC Infect Dis	Kaida, A., Dietrich, J. J., Laher, F., Beksinska, M., Jaggernath, M., Bardsley, M., Smith, P., Cotton, L., Chitneni, P., Closson, K., Lewis, D. A., Smit, J. A., Ndung'u, T., Brockman, M. and Gray, G.	2018	A high burden of asymptomatic genital tract infections undermines the syndromic management approach among adolescents and young adults in South Africa: implications for HIV prevention efforts	Soweto or Durban	Urban	0.947	Community	16-24	cohort study	2014-2016	Urine	NAAT	0.809	0.999	154	2	0.012987	0.0140491	N/R	N/R	N/R	N/R	N/R	N/R	N/R	N/R	N/R	N/R	N/R	N/R	N/R	N/R	N/R
English	Africa	Uganda	Men	Students/young, Men	Convenience	University students	Non-population-based	Int J Adolesc Med Health	Rutherford (urine and rectal!)	2014	University students and the risk of HIV and other sexually transmitted infections in Uganda: The Crane Survey	Kampala	Urban	0.947	University x 5, respondent driven sampling	Mean 22 years (IQR 22-24)	cross-sectional (urine and swabs collected)	2008-2009	Urine	PCR	0.809	0.999	360	0	0	2.77778e-05	N/R	N/R	N/R	N/R	N/R	N/R	N/R	N/R	N/R	N/R	N/R	N/R	N/R	N/R	N/R
English	Americas (excluding North America	Peru	Men	Community, Men	Cluster random sampling	Household survey	National, population-based	Lancet Infect Dis	Carcamo	2012	Prevalences of sexually transmitted infections in young adults and female sex workers in Peru: a national population-based survey	Household survey in 24 cities >50,000 people	Urban	0.947	Random sample from the population	18-29	Cross-sectional	2002	Urine	NAAT	0.809	0.999	7486	9	0.00120224	0.000237036	N/R	N/R	N/R	N/R	N/R	N/R	N/R	N/R	N/R	N/R	N/R	N/R	N/R	N/R	N/R
English	Americas (excluding North America)	Chile	Men	Community, sexually active, Men	Convenience	community adolescent health clinics	Non-population-based	J Pediatr Adol Gyne	Huneeus	2018	Prevalence of Chlamydia Trachomatis, Neisseria Gonorrhoeae, and Trichomonas Vaginalis Infection in Chilean Adolescents and Young Adults	Santiago	Urban	0.947	Volunteers from adolescent health clinics	Aged 24 and under	Cross-sectional	Not stated	Urine	NAAT	0.809	0.999	171	0	0	0	N/R	N/R	N/R	N/R	N/R	N/R	N/R	N/R	N/R	N/R	N/R	N/R	N/R	N/R	N/R
Spanish	Americas (excluding North America	Colombia	Men	Students/young, Men	Convenience	High Schools	Non-population-based	Biomedica	Paredes	2015	[Prevalence of infections by Chlamydia trachomatis and Neisseria gonorrhoeae among high school students in the Sabana Central area of Cundinamarca, Colombia]	Cundinamarca	Unknown	1	High school students in 11 municipalities.	14-19	Cross-sectional	2011	Urine	PCR	0.809	0.999	536	0	0	1.86567e-05	N/R	N/R	N/R	N/R	N/R	N/R	N/R	N/R	N/R	N/R	N/R	N/R	N/R	N/R	N/R
English	Americas (excluding North America	Haiti	Men	Clinic attendees, Men	Convenience	Men's health clinic	Non-population-based	International Journal of STD & AIDS	Downey (both urine and genital fluid!)	2015	Epidemiology of sexually transmitted infections in rural Haitian men	Grand’Anse, Rural Haiti	Rural	1.052	Men's health clinic	mean 54.0 (range 18–93 years)	Cross-sectional	2013	U+/-Ge	NAAT	0.885	0.995	205	0	0	0.00%	N/R	N/R	N/R	N/R	N/R	N/R	N/R	N/R	N/R	N/R	N/R	N/R	N/R	N/R	N/R
Europe	Europe	UK	Men	Community, Men	Probability sample	Natsal-3 respondents	National, population-based	Lancet	Sonnenberg	2013	Prevalence, risk factors, and uptake of interventions for sexually transmitted infections in Britain: findings from the National Surveys of Sexual Attitudes and Lifestyles (Natsal)	England	National	1	General population nationwide	16-44	Cross-sectional Natsal-3)	2010-2012	Urine	NAAT	0.809	0.999	1885	N/A	<0,1%	<0,1%	N/R	N/R	N/R	N/R	N/R	N/R	N/R	N/R	N/R	N/R	N/R	N/R	N/R	N/R	N/R
English	Europe	Italy	Men	Mixed groups / Unknown, Men	Geographic stratification	Lab reports from tests at multiple healthcare providers	Non-population-based	Adv Exp Med Biol	Salfa	2016	Prevalence of Chlamydia trachomatis, Trichomonas vaginalis and Neisseria gonorrhoeae Based on Data Collected by a Network of Clinical Microbiology Laboratories, in Italy	Italy	National	1	Sentinel STI surveillance lab-confirmed cases	34 (29–40 years)	Annual surveillance data	2009-2013	U+/-Ge	Culture or NAAT	N/A	N/A	10243	215	0.021	0.021	N/R	Rectal swab	culture or Naat	N/R	N/R	N/R	N/R	N/R	N/R	N/R	N/R	N/R	N/R	N/R	0.1
English	Europe	Italy	Men	Students/young, Men	Convenience	High-school	Non-population-based	BMC Public Health	Matteelli	2016	Prevalence of Chlamydia trachomatis and Neisseria gonorrhoeae infection in adolescents in Northern Italy: an observational school-based study	Brescia	Urban	0.947	School	mean 18.4 years	Cross-sectional	2012-2013	Urine	NAAT	0.916	1	1112	0	0	0	N/R	N/R	N/R	N/R	N/R	N/R	N/R	N/R	N/R	N/R	N/R	N/R	N/R	N/R	N/R
English	Europe	Sweden	Men	Students/young, Men	Systematic	Youth Clinics	Non-population-based	Eur J Clin Microbiol Infect Dis	Nolskog, P., Backhaus, E., Nasic, S. and Enroth, H.	2019	STI with Mycoplasma genitalium-more common than Chlamydia trachomatis in patients attending youth clinics in Sweden	Västra Götaland.	Urban	0.947	six youth clinics in the Region of	15–25	cross-sectional	2013-2014	Urine	NAAT	0.809	0.999	492	1	0.00203252	0.00121014	N/R	N/R	N/R	N/R	N/R	N/R	N/R	N/R	N/R	N/R	N/R	N/R	N/R	N/R	N/R
English	Europe	Switzerland	Men	Mixed groups / Unknown, Men	National laboratory database	Laboratory samples incl. screening programmes	Non-population-based	Infection	Sakem	2011	Diagnostic relevance of simultaneous testing for Chlamydia trachomatis and Neisseria gonorrhoeae	Nationwide	National	1	All participants in screening programme or opportunistic testing	40.1 (mean)	Self-selected screening (All types)	2009-2010	U+/-Ge	NAAT	0.885	0.995	1236	26	0.0210356	0.0182223	N/R	N/R	N/R	N/R	N/R	N/R	N/R	N/R	N/R	N/R	N/R	N/R	N/R	13	5.15066e+07
English	North America	USA	Men	Community, Men	multistage probability sampling	Household surveys	National, population-based	STD	Torrone	2013	Prevalence of Neisseria gonorrhoeae Among Persons 14 to 39 Years of Age, United States, 1999 to 2008		National	1	NHANES data	14-39	cross-sectional	1999-2008	Urine	NAAT	0.809	0.999	Not reported		0.0027	0.0027	Note: The denominator was not reported seperately.
English	North America	USA	Men	Community, Men	Convenience	NJTP	Non-population-based	https://www.cdc.gov/std/stats18/adolescents.htm	CDC	2018	National Job Training Program	Nationwide	National	1	NJTP	16-24	cross-sectional		U+/-Ge	Culture or NAAT	N/A	N/A			0.007	0.007	N/R	N/R	N/R	N/R	N/R	N/R	N/R	N/R	N/R	N/R	N/R	N/R	N/R	N/R	N/R
English	North America	USA	Men	Students/young, Men	Database Study	College health clinics	Non-population-based	Sex Transm Dis	Drinkard, L. N., Huxta, R. A., Halbritter, A., Nguyen, G. T. and Malebranche, D.	2017	The Case for Extragenital Screening of Chlamydia trachomatis and Neisseria gonorrhoeae in the College Health Setting	U of Pennsylvania	Urban	0.947	College clinic, electronic health records	All ages included	Cross-sectional	2009-2015	U+/-Ge	NAAT	0.885	0.995	5453	38.171	0.007	0.00215227	N/R	N/R	N/R	N/R	210	N/R	N/R	N/R	N/R	426	N/R	N/R	6447	72	0.011168
English	North America	USA	Men	Students/young, Men	Convenience	High Schools	Non-population-based	Am J Public Health	Newbern, E. C., Anschuetz, G. L., Eberhart, M. G., Salmon, M. E., Brady, K. A., De Los Reyes, A., Baker, J. M., Asbel, L. E., Johnson, C. C. and Schwarz, D. F.	2013	Adolescent sexually transmitted infections and risk for subsequent HIV	Philadelphia	Urban	0.947	High School STD Screening Program	16 (11–19)	Retrospective cohort	2003-2010	Urine	NAAT	0.809	0.999	39010	1588	0.0407075	0.0465384	N/R	N/R	N/R	N/R	N/R	N/R	N/R	N/R	N/R	N/R	N/R	N/R	N/R	N/R	N/R
English	USA	USA	Men	Students/young, Men	Convenience	High Schools	Non-population-based	Int J STD AIDS	Nsuami, M. J. and Taylor, S. N.	2012	Most adolescents who participate in school-based screenings for sexually transmitted infections do not perceive themselves at high risk of sexually transmitted infection	New Orleans	Urban	0.947	school-based screening	17 (14-21)	cross-sectional	2003-2005	Urine	NAAT	0.916	1	1782	?	0.024	0.024	N/R	N/R	N/R	N/R	N/R	N/R	N/R	N/R	N/R	N/R	N/R	N/R	N/R	N/R	N/R
English	South East Asia	India	Men	Workers, Men	multistage probability sampling	Migrant workers	Non-population-based	PLoS One	Dave	2012	HIV and STI prevalence and determinants among male migrant workers in India	Surat city	Urban	0.947	Diamond mines and textile factories	18 to 49	multi-stage stratified probability sample survey	2005	Urine	PCR (Roche amplicor)	0.809	0.999	840	7.56	0.009	0.00937624	N/R	N/R	N/R	N/R	N/R	N/R	N/R	N/R	N/R	N/R	N/R	N/R	N/R	N/R	N/R
english	South East Asia	Thailand	Men	Military, Men	Systematic	Newly inducted military conscripts	Non-population-based	Sex Transm Dis	Jatapai	2013	Prevalence and risk factors for Chlamydia trachomatis infection among young Thai men in 2008-2009	Thailand, different regions	Unknown	1	Systematic sampling (1:30) of the new conscripts	21.09±1.39	Cross-sectional	2008-2009	Urine	PCR (COBAS Amplicor)	0.809	0.999	2123	19.9562	0.0094	0.010396	N/R	N/R	N/R	N/R	N/R	N/R	N/R	N/R	N/R	N/R	N/R	N/R	N/R	N/R	N/R
English	Western Pacific	China	Men	Community, Men	multistage probability sampling	General population	Locally population-based	BMC Infect Dis	Huai, P., Li, F., Li, Z., Sun, L., Fu, X., Pan, Q., Yu, G., Chai, Z., Chu, T., Mi, Z., Bao, F., Wang, H., Zhou, B., Wang, C., Sun, Y., Niu, G., Zhang, Y., Fu, F., Lang, X., Wang, X., Zhao, H., Liu, D., Liu, H., Liu, D., Liu, J., Xu, A. and Zhang, F.	2018	Prevalence, risk factors, and medical costs of Chlamydia trachomatis infections in Shandong Province, China: a population-based, cross-sectional study	Shandang	Urban	0.947	Community	18-49 years	multistage probability sampling survey	2016	Urine	NAAT	0.809	0.999	3622	1	0.000276091	0	N/R	N/R	N/R	N/R	N/R	N/R	N/R	N/R	N/R	N/R	N/R	N/R	N/R	N/R	N/R
English	Western Pacific	China	Men	Workers, Men	Cluster	Miners	Non-population-based	J Acquir Immune Defic Syndr	Zhang	2010	HIV-1 and STIs prevalence and risk factors of miners in mining districts of Yunnan, China	Yunnan	Urban	0.947	?	16-58	cross-sectional	2006	Urine	Not stated	N/A	N/A	1773	14.368	0.00810378	0.00810378	N/R	N/R	N/R	N/R	N/R	N/R	N/R	N/R	N/R	N/R	N/R	N/R	N/R	N/R	N/R
English	Western Pacific	Korea	Men	Clinic attendees, Men	Convenience	General population health examination centres	Non-population-based	J Infect Chemother	Choe	2012	Prevalence of sexually transmitted infections and sexual behavior of young adults and middle-aged people presenting to health examination centers in Korea	Seoul, Gyeonggi, 6 cities	Urban	0.947	Health examination centers - general population	20-59	Cross-sectional	2010	Urine	BD ProbeTec (urine)	0.809	0.999	807	5	0.00619579	0.00608962	N/R	N/R	N/R	N/R	N/R	N/R	N/R	N/R	N/R	N/R	N/R	N/R	N/R	N/R	N/R
English	Western Pacific	New Caledonia	Men	Clinic attendees, Men	multistage random sample	General practices and public dispensaries	National, population-based	BMJ Open	Corsenac	2015	Prevalence and sociodemographic risk factors of chlamydia, gonorrhoea and syphilis: a national multicentre STI survey in New Caledonia, 2012	New Caledonia	Rural	1.052	Random sampling in 5 geographic areas community clinics	18-49	Cross-sectional	2012	Urine	PCR (COBAS Amplicor)	0.809	0.999	232	8	0.0344828	0.0435939	N/R	N/R	N/R	N/R	N/R	N/R	N/R	N/R	N/R	N/R	N/R	N/R	N/R	N/R	N/R

## Sheet: Women_during pregnancy
Language	WHO region	Country	Study Population	Sampling	SPECTRUM Population	Study setting	Popuation based? Column I+J+R (for map)	Journal	Author	Publication year	Title	Country Region	Geography	Geographic adjustment (SPECTRUM)	Age-group	Study design	Year of study	UROGENITAL INFECTION								ANORECTAL INFECTION							PHARYNGEAL INFECTION					OVERALL INFECTION
																		Clinical Specimen (SPECTRUM)	Lab confirmation	Score (SPECTRUM)		N tested	Study n positive cases	Gonorrhea positivity		Clinical specimen	Lab confirmation	Score (SPECTRUM)		Positivity			Clinical specimen	Lab confirmation	Positivity			Positivity
																				Sens	Spec			Reported positivity	Standardized estimate			Sens	Spec	n tested	n positive cases	%			n tested	n positive cases	%	n tested	n positive cases	%
English	Africa	Botswana	Pregnancy	convenience sampling	ANC Survey	Antenatal clinic	Non-population based	Int J STD AIDS	Offorjebe, O. A., Wynn, A., Moshashane, N., Joseph Davey, D., Arena, K., Ramogola-Masire, D., Gaolebale, P., Morroni, C. and Klausner, J. D.	2017	Partner notification and treatment for sexually transmitted infections among pregnant women in Gaborone, Botswana	Gaborone	Urban	0.947	30 (26–35)	prospective cohort study	2015-2016	Genital Fluid	NAAT	0.933	0.992	300	5.1	0.017	0.00921405	N/R	N/R	N/R	N/R	N/R	N/R	N/R	N/R	N/R	N/R	N/R	N/R	N/R	N/R	N/R
English	Africa	Botswana	Pregnancy	convenience sampling	ANC Survey	Antenatal clinic	Non-population based	Sex Transm Infect	Wynn, A., Ramogola-Masire, D., Gaolebale, P., Moshashane, N., Agatha Offorjebe, O., Arena, K., Klausner, J. D. and Morroni, C.	2016	Acceptability and Feasibility of Sexually Transmitted Infection Testing and Treatment among Pregnant Women in Gaborone, Botswana, 2015	Gaborne	Urban	0.947	30 (19–45)		2015-2016	Genital Fluid	PCR	0.933	0.992	200	3	0.015	0.00716649	N/R	N/R	N/R	N/R	N/R	N/R	N/R	N/R	N/R	N/R	N/R	N/R	N/R	N/R	N/R
English	Africa	Kenya	Pregnancy	convenience sampling	ANC Survey	Antenatal clinic	Non-population based	PLoS One	Masha, S. C., Wahome, E., Vaneechoutte, M., Cools, P., Crucitti, T. and Sanders, E. J.	2017	High prevalence of curable sexually transmitted infections among pregnant women in a rural county hospital in Kilifi, Kenya	Kilifi county	Unknown	1	median 26 (IQR: 22–31)	Cross sectional study	2015	Urine	GeneXpert1CT/NG Assay	0.916	1	202	2.02	0.01	0.010917	N/R	N/R	N/R	N/R	N/R	N/R	N/R	N/R	N/R	N/R	N/R	N/R	N/R	N/R	N/R
English	Africa	Kenya	Pregnancy	convenience sampling	ANC Survey	HIV negative women from antenatal clinic	Non-population based	Sex Transm Infect	Warr, A. J., Pintye, J., Kinuthia, J., Drake, A. L., Unger, J. A., McClelland, R. S., Matemo, D., Osborn, L. and John-Stewart, G.	2019	Sexually transmitted infections during pregnancy and subsequent risk of stillbirth and infant mortality in Kenya: a prospective study	Nyanza region	Rural	1.052	22 (19–27)	nested longitudinal analysis	2011-2013	Genital Fluid	NAAT	0.933	0.992	1221	29	0.02	0.0136476	N/R	N/R	N/R	N/R	N/R	N/R	N/R	N/R	N/R	N/R	N/R	N/R	N/R	N/R	N/R
English	Africa	Sudan	Pregnancy	convenience sampling	ANC Survey	Antenatal clinic	Non-population based	J Infect Dev Ctries	Abdelaziz, Z. A., Ibrahim, M. E., Bilal, N. E. and Hamid, M. E.	2014	Vaginal infections among pregnant women at Omdurman Maternity Hospital in Khartoum, Sudan	Khartoum	Urban	0.947	17- 47	cross-sectional	2008	Genital Fluid	culture	0.757	1	200	3.6	0.018	0.0225178	N/R	N/R	N/R	N/R	N/R	N/R	N/R	N/R	N/R	N/R	N/R	N/R	N/R	N/R	N/R
English	Africa	Sudan	Pregnancy	convenience sampling	ANC Routine screening	Pregnant women low socio-economic status	Non-population based	Int J STD AIDS	Abdelrahim, N. A., Ahmed, H. I., Fadl-Elmula, I. M., Bayoumi, M. A. and Homeida, M. M.	2017	Sexually transmitted infections other than HIV/AIDS among women of low socio-economic class attending antenatal clinics in Khartoum, Sudan	Exclude. Culture only.	Urban	0.947	14-45	Cross sectional study		Genital fluid	Gram stain + culture only.	0.757	1	350	0	0	0	N/R	N/R	N/R	N/R	N/R	N/R	N/R	N/R	N/R	N/R	N/R	N/R	N/R	N/R	N/R
English	Africa	Tanzania	Pregnancy	convenience sampling	ANC Survey	Adolescent girls attending ANC	Non-population based	Sex Transm Infect	Hokororo, A., Kihunrwa, A., Hoekstra, P., Kalluvya, S. E., Changalucha, J. M., Fitzgerald, D. W. and Downs, J. A.	2015	High prevalence of sexually transmitted infections in pregnant adolescent girls in Tanzania: a multi-community cross-sectional study	Mwanza	Rural	1.052	19 (17-20)	Cross-sectional	2012	Urine	PCR	0.916	1	403	27.001	0.067	0.0769476	N/R	N/R	N/R	N/R	N/R	N/R	N/R	N/R	N/R	N/R	N/R	N/R	N/R	N/R	N/R
English	Africa	Tanzania	Pregnancy	convenience sampling	ANC Routine screening	Antenatal clinic	Non-population based	Int J STD AIDS	Chiduo	2012	Prevalence of sexually transmitted infections among women attending antenatal clinics in Tanga, north eastern Tanzania	Tanga (NE Tanzania)	Urban	0.947		Cross-sectional	2008-2010	Genital Fluid	culture	0.757	1	185	3	0.0162162	0.0202863	N/R	N/R	N/R	N/R	N/R	N/R	N/R	N/R	N/R	N/R	N/R	N/R	N/R	N/R	N/R
English	Africa	Zambia	Pregnancy	convenience sampling	ANC Survey	First time attendees	Non-population based	Am J Trop Med Hyg	Chaponda, E. B., Chico, R. M., Bruce, J., Michelo, C., Vwalika, B., Mharakurwa, S., Chaponda, M., Chipeta, J. and Chandramohan, D.	2016	Malarial Infection and Curable Sexually Transmitted and Reproductive Tract Infections Among Pregnant Women in a Rural District of Zambia	Nchelenge District	Rural	1.052	25 (IQR: 20–30)	Prospective cohort study	2013-2014	Genital Fluid	NAAT	0.933	0.992	1083	34	0.0313943	0.0266062	N/R	N/R	N/R	N/R	N/R	N/R	N/R	N/R	N/R	N/R	N/R	N/R	N/R	N/R	N/R
English	Americas (excluding North America)	Brazil	Pregnancy	convenience sampling	Clinic attendees, Women	Maternity unit, women with singleton newborns	Non-population based	Int J STD AIDS	Silveira, M. F., Erbelding, E. J., Ghanem, K. G., Johnson, H. L., Burke, A. E. and Zenilman, J. M.	2010	Risk of Chlamydia trachomatis infection during pregnancy: effectiveness of guidelines-based screening in identifying cases	Pelotas	Urban	0.947	Not stated	retrospective case study review	2005-2008	U+/-Ge	NAAT	0.9245	0.996	2101	24	0.0114231	0.00763683	N/R	N/R	N/R	N/R	N/R	N/R	N/R	N/R	N/R	N/R	N/R	N/R	N/R	N/R	N/R
English	Americas (excluding North America)	Haiti	Pregnancy	convenience sampling	ANC Survey	Antenatal clinic	Non-population based	Int J STD AIDS	Bristow, C. C., Mathelier, P., Ocheretina, O., Benoit, D., Pape, J. W., Wynn, A. and Klausner, J. D.	2017	Chlamydia trachomatis, Neisseria gonorrhoeae, and Trichomonas vaginalis screening and treatment of pregnant women in Port-au-Prince, Haiti	Port au Prince	Urban	0.947	Not reported	Cross sectional study	2015-2016	Genital fluid	NAAT	0.933	0.992	300	8	0.0266667	0.0191106	N/R	N/R	N/R	N/R	N/R	N/R	N/R	N/R	N/R	N/R	N/R	N/R	N/R	N/R	N/R
English	Eastern Mediterannean	Iran	Pregnancy	convenience sampling	Clinic attendees, Women	Maternity unit	Non-population based	BMC Infect Dis	Pourabbas, B., Rezaei, Z., Mardaneh, J., Shahian, M. and Alborzi, A.	2018	Prevalence of Chlamydia trachomatis and Neisseria gonorrhoeae infections among pregnant women and eye colonization of their neonates at birth time, Shiraz, Southern Iran	Shiraz	Unknown	1	27.7 (18–45 years)	cross-sectional chart review	Not stated	Genital Fluid	NAAT	0.933	0.992	239	3	0.0125523	0.00492141	N/R	N/R	N/R	N/R	N/R	N/R	N/R	N/R	N/R	N/R	N/R	N/R	N/R	N/R	N/R
English	Europe	France	Pregnancy	convenience sampling	ANC Routine screening	Antenatal clinic	Non-population based	Diagn Microbiol Infect Dis	Peuchant	2015	Screening for Chlamydia trachomatis, Neisseria gonorrhoeae, and Mycoplasma genitalium should it be integrated into routine pregnancy care in French young pregnant women?	University Hospital of Bordeaux	Urban	0.947	median 30 years (18-44)	Prospective cohort study	2011	Genital fluid	PCR(culture and PCR applied to all samples)	0.933	0.992	1004	0	0	9.96016e-06	N/R	N/R	N/R	N/R	N/R	N/R	N/R	N/R	N/R	N/R	N/R	N/R	N/R	N/R	N/R
English	Europe	Portugal	Pregnancy	convenience sampling	Clinic attendees, Women	pregnant adolescents attending obstetric hospital clinic	Non-population based	J Eur Acad Dermatol Venereol	Borges-Costa	2012	Sexually transmitted infections in pregnant adolescents: prevalence and association with maternal and foetal morbidity	Lisbon	Urban	0.947	16.24 (s =1.18)	Prospective cohort study	2006-2008	U+/-Ge	PCR& Culture	N/A	N/A	204	10	0.049	0.049	N/R	N/R	N/R	N/R	N/R	N/R	N/R	N/R	N/R	N/R	N/R	N/R	N/R	N/R	N/R
English	North America	USA	Pregnancy	Stratified sample by ethnicity / race	ANC Survey	Adolescent maternal program	Non-population based	J Pediatr Adolesc Gynecol	Akoh, C. C., Pressman, E. K., Cooper, E., Queenan, R. A., Pillittere, J. and O'Brien, K. O.	2017	Prevalence and Risk Factors for Infections in a Pregnant Adolescent Population	Rochester, NY	Urban	0.947	17.1 ± 1.1	cross-sectional chart review	2006-2009	U+/-Ge	Not stated	N/A	N/A	158	4.74	0.03	0.03	N/R	N/R	N/R	N/R	N/R	N/R	N/R	N/R	N/R	N/R	N/R	N/R	N/R	N/R	N/R
English	North America	USA	Pregnancy	convenience sampling	ANC Survey	Washington Hospital Center	Non-population based	Sex Transm Dis	Berggren, E. K. and Patchen, L.	2011	Prevalence of Chlamydia trachomatis and Neisseria gonorrhoeae and repeat infection among pregnant urban adolescents	Washington DC	Urban	0.947	median 17, range 12-18	cohort	2003-2005	U+/-Ge	Culture or NAAT	N/A	N/A	125	13	0.1	0.1	N/R	N/R	N/R	N/R	N/R	N/R	N/R	N/R	N/R	N/R	N/R	N/R	N/R	N/R	N/R
English	North America	USA	Pregnancy	Database study	Pregnant Women, Community	Laboratory results from pregnant women	Non-population based	Am j obstet gynecol	Blatt	2012	Chlamydial and gonococcal testing during pregnancy in the United States	Nationwide	National	1	16-40	Clinical laboratory data warehouse	2005-2008	U+/-Ge	Culture or NAAT	N/A	N/A	730796	4605	0.00630135	0.00630135	N/R	N/R	N/R	N/R	N/R	N/R	N/R	N/R	N/R	N/R	N/R	N/R	N/R	N/R	N/R
English	North America	USA	Pregnancy	database study	Mixed groups / Unknown, Women	STD diagnoses linked to birth records	Non-population based	J La State Med Soc	Waight, M. T., Rahman, M. M., Soto, P. and Tran, T.	2013	Sexually transmitted diseases during pregnancy in Louisiana, 2007-2009: high-risk populations and adverse newborn outcomes	louisana State	Urban	1	30% aged 20-24	Retrospective cohort study	2007-2009	U+/-Ge	Not stated	N/A	N/A	195977	3041	0.0155171	0.0155171	N/R	N/R	N/R	N/R	N/R	N/R	N/R	N/R	N/R	N/R	N/R	N/R	N/R
English	South East Asia	Thailand	Pregnancy	convenience sampling	ANC Survey	Pregnant teenagers	Non-population based	J Med Assoc Thai	Asavapiriyanont, S., Chaovarindr, U., Kaoien, S., Chotigeat, U. and Kovavisarach, E.	2016	Prevalence of Sexually Transmitted Infection in Teenage Pregnancy in Rajavithi Hospital, Thailand	Rajavithi Hospital	Urban	0.947	<18 years	cross-sectional chart review	2006-2007	Urine	NAAT	0.916	1	121	2.057	0.017	0.0175753	N/R	N/R	N/R	N/R	N/R	N/R	N/R	N/R	N/R	N/R	N/R	N/R	N/R	N/R	N/R
English	Western Pacific	New Zealand	Pregnancy	convenience sampling	ANC Routine screening	Hospital maternity unit	Non-population based	N Z Med J	Ekeroma	2012	Screening for sexually transmitted infections in pregnancy at Middlemore Hospital, 2009	Auckland	Urban	0.947	Reproductive age	Routine screening	2009	Genital fluid	Not reported	1	1	4635	10	0.0021575	0.00204315	N/R	N/R	N/R	N/R	N/R	N/R	N/R	N/R	N/R	N/R	N/R	N/R	N/R	N/R	N/R
English	Western Pacific	Papua new guinea	Pregnancy	convenience sampling	ANC Survey	Antenatal clinic	Non-population based	BMJ Open	Vallely, L. M., Toliman, P., Ryan, C., Rai, G., Wapling, J., Gabuzzi, J., Allen, J., Opa, C., Munnull, G., Kaima, P., Kombuk, B., Kumbia, A., Kombati, Z., Law, G., Kelly-Hanku, A., Wand, H., Siba, P. M., Mola, G. D. L., Kaldor, J. M. and Vallely, A. J.	2017	Performance of syndromic management for the detection and treatment of genital Chlamydia trachomatis, Neisseria gonorrhoeae and Trichomonas vaginalis among women attending antenatal, well woman and sexual health clinics in Papua New Guinea: a cross-sectional study	4 provinces of PNG	Rural	1.052	Median 25 (22–30)	Cross sectional study	2011-2015	Genital fluid	NAAT	0.933	0.992	765	109	0.142	0.152398	N/R	N/R	N/R	N/R	N/R	N/R	N/R	N/R	N/R	N/R	N/R	N/R	N/R	N/R	N/R
English	Western Pacific	Papua New Guinea	Pregnancy	convenience sampling	ANC Routine screening	Women at first antenatal visit	Non-population based	BMC Infect Dis	Badman, S. G., Vallely, L. M., Toliman, P., Kariwiga, G., Lote, B., Pomat, W., Holmer, C., Guy, R., Luchters, S., Morgan, C., Garland, S. M., Tabrizi, S., Whiley, D., Rogerson, S. J., Mola, G., Wand, H., Donovan, B., Causer, L., Kaldor, J. and Vallely, A.	2016	A novel point-of-care testing strategy for sexually transmitted infections among pregnant women in high-burden settings: results of a feasibility study in Papua New Guinea	Milne Bay Province	Urban	0.947	24 (18-41)	descriptive feasibility study for point of care testing	2014	Genital Fluid	NAAT	0.933	0.992	125	14	0.112	0.106474	N/R	N/R	N/R	N/R	N/R	N/R	N/R	N/R	N/R	N/R	N/R	N/R	N/R	N/R	N/R
English	Western Pacific	Papua New Guinea	Pregnancy	convenience sampling	ANC Survey	Antenatal clinic	Non-population based	Sex Transm Infect	Wangnapi, S Soso,H W Unger,C Sawera,M Ome,1 A Umbers,1,2	2015	Prevalence and risk factors for Chlamydia trachomatis, Neisseria gonorrhoeae and Trichomonas vaginalis infection in pregnant women in Papua New Guinea	Madang	Urban	0.947	mean 24.6 (16–49 years)	cross-sectional survey	2011-2012	Genital fluid	PCR	0.933	0.992	362	35	0.0966851	0.0907943	N/R	N/R	N/R	N/R	N/R	N/R	N/R	N/R	N/R	N/R	N/R	N/R	N/R	N/R	N/R

## Sheet: MSM
Language	WHO region	Country	SPECTRUM Population	Journal	Author	Publication year	Title	Year of study	Country Region	Geography	Geographic adjustment (SPECTRUM)	Study Setting	Age-group	Study design	UROGENITAL INFECTION								ANORECTAL INFECTION								PHARYNGEAL INFECTION									TOTAL INFECTION
															Clinical specimen	Lab confirmation	Score (SPECTRUM)		N tested	n positive cases	Reported positivity	Standardized positivity	Clinical specimen	Lab confirmation	Score (SPECTRUM)		N tested	n positive cases	Reported positivity	Standardized positivity	Clinical specimen	Lab confirmation	Score (SPECTRUM)		N tested	n positive cases	Reported positivity	Standardized positivity	Method used for pharyngeal testing	N tested	n positive cases	Reported positivity
																	Sens	Spec							Sens	Spec							Sens	Spec
English	Africa	Botswana	MSM	Sex Transm Dis	Tafuma	2014	HIV/sexually transmitted infection prevalence and sexual behavior of men who have sex with men in 3 districts of Botswana: results from the 2012 biobehavioral survey	2012	Gaborone, Francistown and Kasane	Urban	0.947	Respondent-driven sampling	mean 23.2 (18-53)	Cross-sectional	Urine	PCR	0.809	0.999	450	6	0.014	0.0152364	Rectal swab	PCR	0.9	0.98	450	8	0.0178	2.22222e-05	N/R	N/R	N/R	N/R	N/R	N/R	N/R	N/R	N/R	450	13.05	0.029
English	Africa	Kenya	MSM	AIDS	Sanders, E. J., Okuku, H. S., Smith, A. D., Mwangome, M., Wahome, E., Fegan, G., Peshu, N., van der Elst, E. M., Price, M. A., McClelland, R. S. and Graham, S. M.	2013	High HIV-1 incidence, correlates of HIV-1 acquisition, and high viral loads following seroconversion among MSM	2005-2011	Mtwapa town	Urban	0.947	walk-in VCT-centres a	18-49 years	Prospective cohort	Genital fluid	Culture	0.876	1	449	8.98	0.02	0.021621	Rectal swab	Culture	0.6	1	449	2	0.004	0.00631333	N/R	N/R	N/R	N/R	N/R	N/R	N/R	N/R	N/R	N/R	N/R	N/R
English	Africa	Kenya	MSM	Sex Transm Infect	Sanders, E. J., Wahome, E., Okuku, H. S., Thiong'o, A. N., Smith, A. D., Duncan, S., Mwambi, J., Shafi, J., McClelland, R. S. and Graham, S. M.	2014	Evaluation of WHO screening algorithm for the presumptive treatment of asymptomatic rectal gonorrhoea and chlamydia infections in at-risk MSM in Kenya	2011	Coastal Kenya	Urban	0.947	MSM cohort study participants.	Not stated.	Cohort study	Urine	NAAT	0.809	0.999	244	4	0.0163934	0.0180416	Rectal swab	NAAT	0.9	0.98	244	14	0.057377	0.0402228	N/R	N/R	N/R	N/R	N/R	N/R	N/R	N/R	N/R	N/R	N/R	N/R
English	Africa	Nigeria	MSM	J Int AIDS Soc	Keshinro	2016	High prevalence of HIV, chlamydia and gonorrhoea among men who have sex with men and transgender women attending trusted community centres in Abuja and Lagos, Nigeria	2013-2016	Abuja and Lagos	Urban	0.947	TRUST/RV368 cohort	median 24 (21-27)	Cross-sectional	Urine	Aptima Combo 2 assay	0.809	0.999	862	33	0.0383	0.0437167	Rectal swab	NAAT	0.9	0.98	862	201	0.2332	0.229432	N/R	N/R	N/R	N/R	N/R	N/R	N/R	N/R	N/R	862	209	24.2%
English	Africa	Nigeria	MSM	Sex Transm Infect	Ramadhani, H. O., Liu, H., Nowak, R. G., Crowell, T. A., Ndomb, T., Gaydos, C., Peel, S., Ndembi, N., Baral, S. D., Ake, J. and Charurat, M. E.	2017	Sexual partner characteristics and incident rectal Neisseria gonorrhoeae and Chlamydia trachomatis infections among gay men and other men who have sex with men (MSM): a prospective cohort in Abuja and Lagos, Nigeria	2013-2015	lagos and Abuja	Urban	0.947	TRUST/RV368 is a cohort of MSM		Respondent-driven sampling	Urine	N/R	N/R	N/R	N/R	N/R	N/R	N/R	Rectal swab	NAAT	0.9	0.98	492	96	0.195122	0.188455	N/R	N/R	N/R	N/R	N/R	N/R	N/R	N/R	N/R	N/R	N/R	N/R
English	Africa	Senegal	MSM	AIDS Care	Wade, A. S.	2010	Reduction in risk-taking behaviors among MSM in Senegal between 2004 and 2007 and prevalence of HIV and other STIs. ELIHoS Project, ANRS 12139	2007	four urban sites	Urban	0.947	four urban sites		Snowball sampling (2 surveys only 2007 recorded)	Urine	NAAT	0.809	0.999	500	13	0.026	0.0293007	N/R	N/R	N/R	N/R	N/R	N/R	N/R		N/R	N/R	N/R	N/R	N/R	N/R	N/R	N/R	N/R	N/R	N/R	N/R
English	Africa	South Africa	MSM	PLoS One	Rebe, K., Lewis, D., Myer, L., de Swardt, G., Struthers, H., Kamkuemah, M. and McIntyre, J.	2015	A Cross Sectional Analysis of Gonococcal and Chlamydial Infections among Men-Who-Have-Sex-with-Men in Cape Town, South Africa	2012	Capetown	Urban	0.947	Ivan Toms Centre for Men’s Health	32 years (IQR 26–39.5)	cross sectional study	Urine	NAAT	0.809	0.999	200	7	0.035	0.039849	Rectal swab	NAAT	0.9	0.98	200	17	0.085	0.0699489	Pharyngeal Swab	NAAT	0.9	0.98	200	15	0.075	0.0591875	RNA-based Aptima Combo 2 assay used for all sites. (Hologic-Gen-Probe, San Diego, CA, USA)	200	32	0.16
English	Africa	Tanzania	MSM	BMJ Open	Ross	2014	High HIV seroprevalence, rectal STIs and risky sexual behaviour in men who have sex with men in Dar es Salaam and Tanga, Tanzania	2012-2013	Dar es Salaam, Tanga	Urban	0.947	RDS	25 (21-28)	Cross-sectional	Urine	Aptima Combo 2 assay	0.809	0.999	219	2	0.01	0.0105483	Rectal swab	NAAT	0.9	0.98	219	27	0.123288	0.111152	N/R	N/R	N/R	N/R	N/R	N/R	N/R	N/R	N/R	N/R	N/R	N/R
English	Africa	Uganda	MSM	Sex Transm Infect	Kim	2016	Sexually transmitted infections associated with alcohol use and HIV infection among men who have sex with men in Kampala, Uganda	2008-2009	Kampala	Urban	0.947	Survey, RDS		Cross-sectional	Urine	PCR	0.809	0.999	288	4	0.014	0.0152364	Rectal swab	PCR	0.9	0.98	286	5	0.0174825	3.4965e-05	N/R	N/R	N/R	N/R	N/R	N/R	N/R	N/R	N/R	N/R	N/R	N/R
English	Americas (excluding North America)	Brazil	MSM	BMC Public Health	Cunha, C. B., Friedman, R. K., de Boni, R. B., Gaydos, C., Guimaraes, M. R., Siqueira, B. H., Cardoso, S. W., Chicayban, L., Coutinho, J. R., Yanavich, C., Veloso, V. G. and Grinsztejn, B.	2015	Chlamydia trachomatis, Neisseria gonorrhoeae and syphilis among men who have sex with men in Brazil	2010-2012	Rio de Janeiro	Urban	0.947	STI clinic		Cross-sectional	Urine	PCR	0.809	0.999	273	0	0	3.663e-05	Rectal swab	PCR	0.9	0.98	279	6.975	0.025	0.00538068	N/R	N/R	N/R	N/R	N/R	N/R	N/R	N/R	N/R	N/R	N/R	N/R
English	Americas (excluding North America)	El Salvador	MSM	Sex Transm Infect	Creswell, J., Guardado, M. E., Lee, J., Nieto, A. I., Kim, A. A., Monterroso, E. and Paz-Bailey, G.	2012	HIV and STI control in El Salvador: results from an integrated behavioural survey among men who have sex with men	2008	San Salvador and San Miguel	Urban	0.947	Community study	18 and over	Respondent driven sampling	Urine	PCR	0.809	0.999	648	8	0.012	0.0128923	Rectal swab	PCR	0.9	0.98	506	18	0.036	0.0172182	N/R	N/R	N/R	N/R	N/R	N/R	N/R	N/R	N/R	N/R	N/R	N/R
English	Americas (excluding North America)	Jamaica	MSM	West Indian Med J	Figueroa, J. P., Weir, S. S., Jones-Cooper, C., Byfield, L., Hobbs, M. M., McKnight, I. and Cummings, S.	2013	High HIV prevalence among men who have sex with men in Jamaica is associated with social vulnerability and other sexually transmitted infections	2007-2008	Kingston	Urban	0.947	Community study	All ages (69% <25 years)	Cross-sectional	Urine	PCR	0.809	0.999	201	7.035	0.035	0.039849	N/R	N/R	N/R	N/R	N/R	N/R	N/R	N/R	N/R	N/R	N/R	N/R	N/R	N/R	N/R	N/R	N/R	N/R	N/R	N/R
English	3	Peru	MSM	Int J STD AIDS	Allan-Blitz, L. T., Leon, S. R., Bristow, C. C., Konda, K. A., Vargas, S. K., Flores, J. A., Brown, B. J., Caceres, C. F. and Klausner, J. D.	2017	High prevalence of extra-genital chlamydial or gonococcal infections among men who have sex with men and transgender women in Lima, Peru	2013-2014	Lima	Urban	0.947	STI clinic	29.6 (IQR 23.7-38.4)	Cross-sectional	N/R	N/R	N/R	N/R	N/R	N/R	N/R	N/R	Rectal swab	PCR	0.9	0.98	387	34	0.088	0.0731773	Pharyngeal swab	NAAT	0.9	0.98	387	25	0.065	0.0484261	Aptima Combo 2 (Hologic, San Diego, CA, USA).	N/R	N/R	N/R
English	Americas (excluding North America)	Peru	MSM	J Acquir Immune Defic Syndr	Castillo, R., Konda, K. A., Leon, S. R., Silva-Santisteban, A., Salazar, X., Klausner, J. D., Coates, T. J. and Caceres, C. F.	2015	HIV and Sexually Transmitted Infection Incidence and Associated Risk Factors Among High-Risk MSM and Male-to-Female Transgender Women in Lima, Peru	2009-2012	Lima	Urban	0.947	STI clinic	All ages	Cross-sectional	N/R	N/R	N/R	N/R	N/R	N/R	N/R	N/R	Rectal swab	PCR	0.9	0.98	510	44	0.086	0.071025	Pharyngeal swab	NAAT	0.9	0.98	510	27.54	0.054	0.0365886	Aptima Combo 2 Assay (GenProbe, San Diego, CA).	N/R	N/R	N/R
English	Americas (excluding North America)	Peru	MSM	BMC Infect Dis	Kojima	2017	The PICASSO Cohort: baseline characteristics of a cohort of men who have sex with men and male-to-female transgender women at high risk for syphilis infection in Lima, Peru	2013-2014	Lima, 2 clinics	Urban	0.947	PICASSO baseline cohort	29.0 (MSM), 32.5 (transgender)	Cross-sectional	N/R	N/R	N/R	N/R	N/R	N/R	N/R	N/R	Rectal swab	Aptima Combo 2 assay	0.9	0.98	312	26	0.084	0.0688727	Pharyngeal swab	NAAT	0.9	0.98	312	18.096	0.058	0.0408932	Aptima Combo 2 Assay, Hologic, Inc., San Diego, USA	312	44.304	0.142
English	Americas (excluding North America)	Peru	MSM	BMJ Open	Leon	2016	High prevalence of Chlamydia trachomatis and Neisseria gonorrhoeae infections in anal and pharyngeal sites among a community-based sample of men who have sex with men and transgender women in Lima, Peru	2008-2009	Lima	Urban	0.947	baseline data of the ‘Comunidades Positivas and Enhanced Partner Therapy Trial’ (ClinicalTrials.gov identifier: NCT00670163)	29 (23-35)	Cross-sectional	N/R	N/R	N/R	N/R	N/R	N/R	N/R	N/R	Rectal swab	Aptima Combo 2 assay	0.9	0.98	701	67	0.096	0.0817864	Pharyngeal swab	NAAT	0.9	0.98	712	46	0.0646	0.0479957	Transcription Mediated Amplification (TMA) with the Aptima Combo2 CT/NG test (Gen Probe Incorporated, San Diego, California, USA)	N/R	N/R	N/R
English	Americas (excluding North America)	Peru	MSM	PLoS One	Perez-Brumer	2013	Prevalence of HIV, STIs, and risk behaviors in a cross-sectional community- and clinic-based sample of men who have sex with men (MSM) in Lima, Peru	2007	Lima	Urban	0.947	CERTIS Barton study and free enrollment	28 (23-35)	Cross-sectional	Urine	PCR	0.809	0.999	560	12	0.021	0.0234406	N/R	N/R	N/R	N/R	N/R	N/R	N/R		N/R	N/R	N/R	N/R	N/R	N/R	N/R	N/R	N/R	N/R	N/R	N/R
English	Europe	Germany	MSM	Sex Transm Infect	Dudareva-Vizule, S., Haar, K., Sailer, A., Wisplinghoff, H., Wisplinghoff, F. and Marcus, U.	2014	Prevalence of pharyngeal and rectal Chlamydia trachomatis and Neisseria gonorrhoeae infections among men who have sex with men in Germany	2009-2010	Nationwide	Urban	0.947	22 STI sentinel sites	median 34 (16-83)	Cross-sectional	urine	PCR	0.809	0.999	685	13	0.019	0.0210965	Rectal swab	PCR	0.9	0.98	2050	95	0.046	0.0279795	Pharyngeal swab	NAAT	0.9	0.98	2197	121	0.0550751	0.0377456	N(GenProbe APTIMA Combo2, GenProbe, San Diego, California, USA). CT and NG positives were confirmed using the CT and NG single analyte Aptima assays. /R	N/R	N/R	N/R
English	Europe	Germany	MSM	BMC Infect Dis	Marcus, U., Ort, J., Grenz, M., Eckstein, K., Wirtz, K. and Wille, A.	2015	Risk factors for HIV and STI diagnosis in a community-based HIV/STI testing and counselling site for men having sex with men (MSM) in a large German city in 2011-2012	2011-2012	Hamburg	Urban	0.947	Community based voluntary testing sites	36 years (IQR: 28–45)	Cross-sectional	N/R	N/R	N/R	N/R	N/R	N/R	N/R	N/R	Rectal swab	PCR	0.9	0.98	642	23	0.036	0.0172182	Pharyngeal swab	NAAT	0.9	0.98	882	48	0.0544218	0.0370425	BD ProbeTec™ ET System	N/R	N/R	N/R
English	Europe	Ireland	MSM	Sex Transm Infect	Igoe, D., Kelleher, M., Cooney, F., Clarke, S., Quinlan, M., Lyons, F., Fitzgerald, M. and Crowley, B.	2014	There has been a true rise in Neisseria gonorrhoeae but not in Chlamydia trachomatis in men who have sex with men in Dublin, Ireland	2013	Dublin	Urban	0.947	Surveillance data	Not stated	Database analysis.	N/R	N/R	N/R	N/R	N/R	N/R	N/R	N/R	N/R	N/R	N/R	N/R	N/R	N/R	N/R		N/R	N/R	N/R	N/R	N/R	N/R	N/R	N/R	N/R	3286		0.111
English	Europe	Italy	MSM	J Med Microbiol	Foschi, C., Gaspari, V., Sgubbi, P., Salvo, M., D'Antuono, A. and Marangoni, A.	2018	Sexually transmitted rectal infections in a cohort of 'men having sex with men'	2017	Bologna	Urban	0.947	STI clinic	35.5 (9.7sd) 18-64)	Cross-sectional	N/R	N/R	N/R	N/R	N/R	N/R	N/R	N/R	Rectal swab	PCR	0.9	0.98	165	45	0.272727	0.271969	Pharyngeal swab	NAAT	0.9	0.98	84	16	0.19	0.182943	CT/GC DNA 1.0 Assay (Siemens Healthcare Diagnostics, Tarrytown, NY, USA)N/R	N/R	N/R	N/R
English	Europe	Netherlands	MSM	Sex Transm Dis	Heiligenberg, M., Wermeling, P. R., van Rooijen, M. S., Urbanus, A. T., Speksnijder, A. G., Heijman, T., Prins, M., Coutinho, R. A. and van der Loeff, M. F.	2012	Recreational drug use during sex and sexually transmitted infections among clients of a city sexually transmitted infections clinic in Amsterdam, the Netherlands	2008-2009	Amsterdam	Urban	0.947	STI clinic	39 (31–44)	Cross-sectional	Genital fluid	NAAT	0.961	0.99	673	32	0.048	0.0378402	Rectal swab	NAAT	0.9	0.98	673	34	0.051	0.0333602	Pharyngeal swab	NAAT	0.9	0.98	673	28	0.042	0.023675	Gen-Probe Aptima Combo 2 Assay, GenProbe Incorporated, San Diego, CA)	673	72	0.107
English	Europe	Netherlands	MSM	Sex Transm Infect	van Liere, G. A., Hoebe, C. J. and Dukers-Muijrers, N. H.	2014	Evaluation of the anatomical site distribution of chlamydia and gonorrhoea in men who have sex with men and in high-risk women by routine testing: cross-sectional study revealing missed opportunities for treatment strategies	2010-2012	Amsterdam	Urban	0.947	STD Clinic	37 years, (IQR: 25–47 years)	Routine screening	Urine	NAAT	0.809	0.999	2436	37	0.0151888	0.0166297	Rectal swab	NAAT	0.9	0.98	2436	91	0.0373563	0.0186778	Pharyngeal Swab	NAAT	0.9	0.98	2436	83	0.0340722	0.0151437	Specimens were processed at two regional laboratories using three different nucleic acid amplification assays (NAATs) (SDA, Becton Dickinson ProbeTec ET system, Maryland, USA and PCR, Cobas Amplicor, Roche, California, USA and PCR, Cobas 4800, Roche, California, USA).	2436	154	0.0632184
English	Europe	Netherlands	MSM	PLoS One	van Liere, G. A., van Rooijen, M. S., Hoebe, C. J., Heijman, T., de Vries, H. J. and Dukers-Muijrers, N. H.	2015	Prevalence of and Factors Associated with Rectal-Only Chlamydia and Gonorrhoea in Women and in Men Who Have Sex with Men	2011-2012	Amsterdam, South Limburg	Urban	0.947	STI clinic	37 years (IQR 28–46)	Database study	Genital fluid	NAAT	0.961	0.99	9534	176	0.0185	0.00846425	Rectal swab	NAAT	0.9	0.98	9534	397	0.042	0.023675	Pharyngeal swab	NAAT	0.9	0.98	532	482	0.906015	0.953473	In the South Limburg clinic, specimens were processed at two regional laboratories using three different NAATs(SDA, Becton Dickinson ProbeTec ET system, Maryland, USA; Cobas Amplicor, Roche, California, USA; Cobas 4800, Roche, California, USA). In the Amsterdam clinic, the Aptima combo CT/NG assay for the detection ofC. trachomatis and N. gonorrhoeae rRNA (Hologic Gen-Probe Inc., San Diego, USA)
English	Europe	UK	MSM	Sex Transm Infect	Haidari, G., Perry, M. E. and White, J. A.	2014	Are we seeing a true rise in Neisseria gonorrhoeae and Chlamydia trachomatis in men who have sex with men in the U.K.?	2010-2012	London	Urban	0.947	GUM clinic	Not stated	Database analysis.	N/R	N/R	N/R	N/R	N/R	N/R	N/R	N/R	N/R	N/R	N/R	N/R	N/R	N/R	N/R		N/R	N/R	N/R	N/R	N/R	N/R	N/R	N/R	Aptima Combo2	N/R	N/R	0.13
English	Europe	UK	MSM	Sex Transm Infect	Soni	2010	The prevalence of urethral and rectal Mycoplasma genitalium and its associations in men who have sex with men attending a genitourinary medicine clinic	2008	Brighton	Urban	0.947	genitourinary medicine clinic	mean 36 (16-81)	cross-sectional study	Urine	Culture only	0.876	1	438	10	0.0022	0.00237831	Rectal swab	Culture only	0.6	1	412	13	0.032	0.0505067	N/R	N/R	N/R	N/R	N/R	N/R	N/R	N/R	N/R	438	21.9	0.05
English	North America	Canada	MSM	Sex Transm Dis	Gratrix, J., Singh, A. E., Bergman, J., Egan, C., McGinnis, J., Drews, S. J. and Read, R.	2014	Prevalence and characteristics of rectal chlamydia and gonorrhea cases among men who have sex with men after the introduction of nucleic acid amplification test screening at 2 Canadian sexually transmitted infection clinics	2012	Alberta	Urban	0.947	STI Clinic	29 years (interquartile range, 24Y38 years		Urine	NAAT	0.809	0.999	972	23	0.0236626	0.0265612	Rectal swab	NAAT	0.9	0.98	972	57	0.058642	0.041584	Pharyngeal Swab	NAAT	0.9	0.98	N/R	N/R	N/R	#VALUE!	Gen-Probe Aptima COMBO 2 Assay.	972	63	0.0648148
English	North America	Canada	MSM	PLoS One	Remis, R. S., Liu, J., Loutfy, M. R., Tharao, W., Rebbapragada, A., Huibner, S., Kesler, M., Halpenny, R., Grennan, T., Brunetta, J., Smith, G., Reko, T. and Kaul, R.	2016	Prevalence of Sexually Transmitted Viral and Bacterial Infections in HIV-Positive and HIV-Negative Men Who Have Sex with Men in Toronto	2010–2012	Toronto	Urban	0.947	Primary care clinic	44 years (IQR, 37–50)	Cross-sectional	Urine	NAAT	0.809	0.999	147	0	0	6.80272e-05	N/R	N/R	N/R	N/R	N/R	N/R	N/R		N/R	N/R	N/R	N/R	N/R	N/R	N/R	N/R	N/R	N/R	N/R	N/R
english	North America	USA	MSM	Sex Transm Dis	Anschuetz, G. L., Paulukonis, E., Powers, R. and Asbel, L. E.	2016	Extragenital Screening in Men Who Have Sex With Men Diagnoses More Chlamydia and Gonorrhea Cases Than Urine Testing Alone	2014-2015	Philadelphia	Urban	0.947	STD Clinic and WWP database analysis	Not stated	Database study	Urine	NAAT	0.809	0.999	2756	66	0.0239478	0.0268954	Rectal swab	NAAT	0.9	0.98	1763	92	0.0521838	0.0346341	Pharyngeal Swab	NAAT	0.9	0.98	2505	139	0.055489	0.038191	Not reported	N/R	N/R	N/R
English	North America	USA	MSM	Sex Transm Infect	Beymer, M. R., Weiss, R. E., Bolan, R. K., Rudy, E. T., Bourque, L. B., Rodriguez, J. P. and Morisky, D. E.	2014	Sex on demand: geosocial networking phone apps and risk of sexually transmitted infections among a cross-sectional sample of men who have sex with men in Los Angeles County	2011-2013	Los Angeles County	Urban	0.947	Community study	Not stated	Cross-sectional	Urine	PCR	0.809	0.999	N/R	N/R	N/R	N/R	Rectal swab	NAAT	N/R	N/R	N/R		N/R		N/R	N/R	N/R	N/R	N/R	N/R	N/R	N/R	N/R	6367	922	0.144809
English	North America	USA	MSM	AIDS Behav	Crosby, R. A., Graham, C. A., Mena, L., Yarber, W. L., Sanders, S. A., Milhausen, R. R. and Geter, A.	2016	Circumcision Status is Not Associated with Condom Use and Prevalence of Sexually Transmitted Infections Among Young Black MSM	Not stated	Mississipi	Urban	0.947	Federal clinic for HIV and STI	mean 22.58 SD(3.13)	Cross-sectional	Genital fluid	PCR	0.961	0.99	N/R	N/R	N/R	N/R	N/R	N/R	N/R	N/R	N/R	N/R	N/R		N/R	N/R	N/R	N/R	N/R	N/R	N/R	N/R	N/R	246	19	0.0772358
English	North America	USA	MSM	Sex Transm Dis	Freeman, A. H., Bernstein, K. T., Kohn, R. P., Philip, S., Rauch, L. M. and Klausner, J. D.	2011	Evaluation of self-collected versus clinician-collected swabs for the detection of Chlamydia trachomatis and Neisseria gonorrhoeae pharyngeal infection among men who have sex with men	2009	San Francisco	Urban	0.947	San Francisco City Clinic	Not stated	cross sectional study	N/R	N/R	N/R	N/R	N/R	N/R	N/R	N/R	N/R	N/R	N/R	N/R	N/R	N/R	N/R		Pharyngeal Swab	NAAT	0.9	0.98	480	32	0.0666667	0.0502197	APTIMA Combo 2 Assay	N/R	N/R	N/R
English	North America	USA	MSM	Sex Transm Infect	Hassan, A., Blumenthal, J. S., Dube, M. P., Ellorin, E., Corado, K., Moore, D. J. and Morris, S. R.	2018	Effect of rectal douching/enema on rectal gonorrhoea and chlamydia among a cohort of men who have sex with men on HIV pre-exposure prophylaxis	2013-2015	California	Urban	0.947	Southern Cali- fornia medical centres	35 years, ranging from 19 to 64 years.	Longitudinal study. Follow up 48 weeks.	N/R	N/R	N/R	N/R	N/R	N/R	N/R	N/R	Rectal swab	NAAT	0.9	0.98	395	84	0.212658	0.207327	N/R	N/R	N/R	N/R	N/R	N/R	N/R	N/R	N/R	N/R	N/R	N/R
English	North America	USA	MSM	J Acquir Immune Defic Syndr	Mayer	2012	Unprotected sex, underestimated risk, undiagnosed HIV and sexually transmitted diseases among men who have sex with men accessing testing services in a New England bathhouse	2004-2010	New England	Urban	0.947	Bathhouse	Not stated	Cross-sectional	Urine	NAAT	0.809	0.999	889	0.889	0.001	0	N/R	N/R	N/R	N/R	N/R	N/R	N/R		N/R	N/R	N/R	N/R	N/R	N/R	N/R	N/R	N/R	N/R	N/R	N/R
English	North America	USA	MSM	AIDS Behav	Montano, M. A., Dombrowski, J. C., Dasgupta, S., Golden, M. R., Duerr, A., Manhart, L. E., Barbee, L. A. and Khosropour, C. M.	2019	Changes in Sexual Behavior and STI Diagnoses Among MSM Initiating PrEP in a Clinic Setting	2013 -2014	Seattle	Urban	0.947	STD clinic - PrEP initiators	31.2, SD 8.9	Cohort study	Genital fluid	NAAT	0.961	0.99	183	12	0.0655738	0.05534	Rectal swab	NAAT	0.9	0.98	183	51	0.278689	0.278384	Pharyngeal Swab	NAAT	0.9	0.98	183	33	0.180328	0.172535	APTIMA Combo 2, Hologic, Inc, Marlborough, MA	183	41	0.111
English	North America	USA	MSM	Sex Transm Dis	Mustanski, B., Feinstein, B. A., Madkins, K., Sullivan, P. and Swann, G.	2017	Prevalence and Risk Factors for Rectal and Urethral Sexually Transmitted Infections From Self-Collected Samples Among Young Men Who Have Sex With Men Participating in the Keep It Up! 2.0 Randomized Controlled Trial	2013-2015	Atlanta, Chicago, and New York	Urban	0.947	Community-based + STI clinic recruitment	18 to 29 years (mean, 24.07 years).	Pre-RCT	Urine	NAAT	0.809	0.999	998	9	0.00901804	0.00939738	Rectal swab	NAAT	0.9	0.98	995	50	0.0502513	0.0325545	N/R	N/R	N/R	N/R	N/R	N/R	N/R	N/R		N/R	N/R	N/R
English	North America	USA	MSM	Sex Transm Dis	Park, J., Marcus, J. L., Pandori, M., Snell, A., Philip, S. S. and Bernstein, K. T.	2012	Sentinel surveillance for pharyngeal chlamydia and gonorrhea among men who have sex with men--San Francisco, 2010	2010	SanFrancisco	Urban	0.947	5 Sentinel sites	Not reported	Cross-sectional	N/R	N/R	N/R	N/R	N/R	N/R	N/R	N/R	N/R	N/R	N/R	N/R	N/R	N/R	N/R		Pharyngeal swab	NAAT	0.9	0.98	12457	718	0.0576383	0.0405039	APTIMA Combo 2 platform (GenProbe, San Diego, CA)	N/R	N/R	N/R
English	North America	USA	MSM	Clin Infect Dis	Patton, M. E., Kidd, S., Llata, E., Stenger, M., Braxton, J., Asbel, L., Bernstein, K., Gratzer, B., Jespersen, M., Kerani, R., Mettenbrink, C., Mohamed, M., Pathela, P., Schumacher, C., Stirland, A., Stover, J., Tabidze, I., Kirkcaldy, R. D. and Weinstock, H.	2014	Extragenital gonorrhea and chlamydia testing and infection among men who have sex with men--STD Surveillance Network, United States, 2010-2012	2010–2012	12 SSuN jurisdictions	Urban	0.947	STD Surveillance Network	43% were aged 20–29	Database study. Data extracted	U+/-Ge	Culture +/-NAAT	?	?	18460	2056	0.111376	0.111376	Rectal swab	Culture +/-NAAT	0.9	0.98	11092	1136	0.1024	0.0886736	Pharyngeal Swab	NAAT	0.9	0.98	14484	1144.24	0.079	0.063492	Mixed culture / NAAT	N/R	N/R	N/R
English	North America	USA	MSM	J Am Coll Health	Pinsky, L., Chiarilli, D. B., Klausner, J. D., Kull, R. M., O'Keefe, R., Heffer, C. and Seward, S. L., Jr.	2012	Rates of asymptomatic nonurethral gonorrhea and chlamydia in a population of university men who have sex with men	2007-2010	New York	Urban	0.947	Columbia University Health Service	Abstract only.	cross sectional study	N/R	N/R	N/R	N/R	N/R	N/R	N/R	N/R	N/R	N/R	N/R	N/R	N/R	N/R	N/R		Pharyngeal Swab	NAAT	0.9	0.98	200	7	0.035	0.016142	Aptima Combo 2 (Gen-Probe, San Diego, California)	N/R	N/R	N/R
English	North America	USA	MSM	J Fam Pract	Sexton, M. E., Baker, J. J., Nakagawa, K., Li, Y., Perkins, R., Slack, R. S., Baker, D. C., Jucha, B., Arora, S. and Plankey, M. W.	2013	How reliable is self-testing for gonorrhea and chlamydia among men who have sex with men?	2009-2011	Washington, DC	Urban	0.947	STD Clinic	Not stated.	cross sectional study	N/R	N/R	N/R	N/R	N/R	N/R	N/R	N/R	Rectal swab	NAAT	0.9	0.98	374	29.92	0.08	0.0645682	Pharyngeal Swab	NAAT	0.9	0.98	374	34.782	0.093	0.078558	Gen-Probe APTIMA Combo 2	N/R	N/R	N/R
English	North America	USA	MSM	HIV Med	Taylor, M. M., Newman, D. R., Gonzalez, J., Skinner, J., Khurana, R. and Mickey, T.	2015	HIV status and viral loads among men testing positive for rectal gonorrhoea and chlamydia, Maricopa County, Arizona, USA, 2011-2013	2011-2013	Maricopa County, Arizona	Urban	0.947	STD Clinic	25 (range 16–62) years	cross sectional study	N/R	N/R	N/R	N/R	N/R	N/R	N/R	N/R	Rectal swab	NAAT	0.9	0.98	1591	312	0.196103	0.189511	N/R	N/R	N/R	N/R	N/R	N/R	N/R	N/R	N/R	N/R	N/R	N/R
English	South-East Asia	India	MSM	J Infect Public Health	Aggarwal, P., Bhattar, S., Sahani, S. K., Bhalla, P. and Garg, V. K.	2016	Sexually transmitted infections and HIV in self reporting men who have sex with men: A two-year study from India	2013-2014	New Delhi	Urban	0.947	STI clinic	Median 26 (16-57)	Cross-sectional	Genital fluid	Culture	0.876	1	52	#REF!	0.0577	0.0623766	N/R	N/R	N/R	N/R	N/R	N/R	N/R		N/R	N/R	N/R	N/R	N/R	N/R	N/R	N/R	N/R	N/R	N/R	N/R
English	South-East Asia	Indonesia	MSM	Sex Transm Dis	Hananta, I. P., van Dam, A. P., Bruisten, S. M., Schim van der Loeff, M. F., Soebono, H. and de Vries, H. J.	2016	Gonorrhea in Indonesia: High Prevalence of Asymptomatic Urogenital Gonorrhea but No Circulating Extended Spectrum Cephalosporins-Resistant Neisseria gonorrhoeae Strains in Jakarta, Yogyakarta, and Denpasar, Indonesia	2014	3 major cities	Urban	0.947	Community sampling -	Median 27 (24-27)	Cross-sectional	Genital fluid	PCR	0.961	0.99	275	49	0.178	0.167293	N/R	N/R	N/R	N/R	N/R	N/R	N/R		N/R	N/R	N/R	N/R	N/R	N/R	N/R	N/R	N/R	N/R	N/R	N/R
English	South-East Asia	Indonesia	MSM	AIDS Behav	Morineau	2011	Sexual risk taking, STI and HIV prevalence among men who have sex with men in six Indonesian cities	2007	6 cities nationwide	Urban	0.947	community -based, snowball Sampling Method and recruitment at 'hotspots'	Mean 28 years , median 27 all ages included	cross-sectional study	Urine	PCR	0.809	0.999	749	14	0.019	0.0210965	Rectal swab	PCR	0.9	0.98	738	137.268	0.186	0.178639	N/R	N/R	N/R	N/R	N/R	N/R	N/R	N/R	N/R	N/R	N/R	N/R
English	South-East Asia	Thailand	MSM	Int J STD AIDS	Pattanasin, S., Dunne, E. F., Wasinrapee, P., Tongtoyai, J., Chonwattana, W., Sriporn, A., Luechai, P., Mock, P. A., Chitwarakorn, A., Holtz, T. H. and Curlin, M. E.	2018	Screening for Chlamydia trachomatis and Neisseria gonorrhoeae infection among asymptomatic men who have sex with men in Bangkok, Thailand	2006-2010	Bangkok	Urban	0.947	MSM Community Clinic	Not stated.	Cohort Study	Urine	NAAT	0.809	0.999	1695	14	0.00825959	0.00850845	Rectal swab	NAAT	0.9	0.98	1552	92	0.0592784	0.0422689	Pharyngeal Swab	culture	0.6	1	1689	7	0.00414446	5.92066e-06	Roche Amplicor®, Roche Diagnostics, Branchburg, NJ, USA	1695	109	0.0643068
English	South-East Asia	Thailand	MSM	Sex Transm Dis	Tongtoyai, J., Todd, C. S., Chonwattana, W., Pattanasin, S., Chaikummao, S., Varangrat, A., Lokpichart, S., Holtz, T. H., van Griensven, F. and Curlin, M. E.	2015	Prevalence and Correlates of Chlamydia trachomatis and Neisseria gonorrhoeae by Anatomic Site Among Urban Thai Men Who Have Sex With Men	2006-2010	Bangkok	Urban	0.947	MSM Cohort Study, Community Clinic	Mean age: 27 years (range, 18–56 years)	cross sectional study	Urine	NAAT	0.809	0.999	1743	32	0.0183592	0.0203454	Rectal swab	NAAT	0.9	0.98	1596	98	0.0614035	0.0445558	Pharyngeal Swab	NAAT	0.9	0.98	1740	8	0.0045977	5.74713e-06	Roche Amplicor	N/R	N/R	N/R
English	Western Pacific	Australia	MSM	PLoS One	Cheung, K. T., Fairley, C. K., Read, T. R., Denham, I., Fehler, G., Bradshaw, C. S., Chen, M. Y. and Chow, E. P.	2016	HIV Incidence and Predictors of Incident HIV among Men Who Have Sex with Men Attending a Sexual Health Clinic in Melbourne, Australia	2007-2013	Melbourne	Urban	0.947	Sexual health clinic	all ages	Retrospective cohort study	Genital fluid	Culture	0.876	1	N/R	N/R	N/R	N/R	Rectal swab	Culture	0.6	1	N/R	N/R	N/R		Pharyngeal Swab	culture	0.6	1	N/R	N/R	N/R	N/R	N/R	5256	1465	0.278
English	Western Pacific	Australia	MSM	Sex Transm Dis	Chow, E. P. F., Walker, S., Read, T. R. H., Chen, M. Y., Bradshaw, C. S. and Fairley, C. K.	2017	Self-Reported Use of Mouthwash and Pharyngeal Gonorrhoea Detection by Nucleic Acid Amplification Test	2015	Melbourne	Urban	0.947	Melbourne sexual health centre	30 (interquartile range, 25–37)	cross sectional study	N/R	N/R	N/R	N/R	N/R	N/R	N/R	N/R	N/R	N/R	N/R	N/R	N/R	N/R	N/R		Pharyngeal Swab	NAAT	0.9	0.98	823	83	0.100851	0.0870062	Aptima Combo 2 transcription-mediated amplification assay	N/R	N/R	N/R
English	Western Pacific	Australia	MSM	Sex Transm Dis	Chow, E. P., Tomnay, J., Fehler, G., Whiley, D., Read, T. R., Denham, I., Bradshaw, C. S., Chen, M. Y. and Fairley, C. K.	2015	Substantial increases in chlamydia and gonorrhea positivity unexplained by changes in individual-level sexual behaviors among men who have sex with men in an Australian sexual health service from 2007 to 2013	2007-2013	Melbourne	Urban	0.947	Melbourne sexual health centre	median 30 years	A retrospective cohort analysis	Genital Fluid	NAAT	0.961	0.99	25766	582	0.0225879	0.012535	Rectal swab	NAAT	0.9	0.98	22746	650	0.0285765	0.00922943	Pharyngeal Swab	NAAT	0.9	0.98	25233	435	0.0172393	3.96306e-07	Not reported	N/R	N/R	N/R
English	Western Pacific	Australia	MSM	Sex Transm Infect	Nash, J. L., Hocking, J. S., Read, T. R., Chen, M. Y., Bradshaw, C. S., Forcey, D. S. and Fairley, C. K.	2014	Contribution of sexual practices (other than anal sex) to bacterial sexually transmitted infection transmission in men who have sex with men: a cross-sectional analysis using electronic health records	2002-2006	Melbourne	Urban	0.947	Sexual Health Centre	Not stated.	Database study. Data extracted	Genital Fluid	NAAT	0.809	0.999	37553	618	0.0164567	0.0181158	N/R	N/R	N/R	N/R	N/R	N/R	N/R		N/R	N/R	N/R	N/R	N/R	N/R	N/R	N/R	N/R	N/R	N/R	N/R
English	Western Pacific	Australia	MSM	Clin Microbiol Infect	Ong, J. J., Fethers, K., Howden, B. P., Fairley, C. K., Chow, E. P. F., Williamson, D. A., Petalotis, I., Aung, E., Kanhutu, K., De Petra, V. and Chen, M. Y.	2017	Asymptomatic and symptomatic urethral gonorrhoea in men who have sex with men attending a sexual health service	2015-2016	Melbourne	Urban	0.947	STI clinic	Not reported	Cross-sectional	Urine	NAAT	0.809	0.999	5497	228	0.0414772	0.0474404	N/R	N/R	N/R	N/R	N/R	N/R	N/R		N/R	N/R	N/R	N/R	N/R	N/R	N/R	N/R	N/R	N/R	N/R	N/R
English	Western Pacific	Australia	MSM	Sex Health	Ryder	2010	Is screening asymptomatic men who have sex with men for urethral gonorrhoea worthwhile?	2006-2008	Sydney	Urban	0.947	Sexual health clinic	Not reported	Cross-sectional (urine and or swab)	Genital fluid	PCR on asymptomatic and culture on symptomatic	0.961	0.99	5666	40	0.007	1.76491e-06	N/R	N/R	N/R	N/R	N/R	N/R	N/R		N/R	N/R	N/R	N/R	N/R	N/R	N/R	N/R	N/R	N/R	N/R	N/R
English	Western Pacific	Australia	MSM	Sex Transm Infect	Templeton	2010	Prevalence, incidence and risk factors for pharyngeal gonorrhoea in a community-based HIV-negative cohort of homosexual men in Sydney, Australia	2001-2004	Sydney,	Urban	0.947	Health in Men cohort of HIV-negative homosexual men	Median 35 years (range 18-75 years)	Cohort study	N/R	N/R	N/R	N/R	N/R	N/R	N/R	N/R	N/R	N/R	N/R	N/R	N/R	N/R	N/R		Pharyngeal swab	NAAT	0.9	0.98	1225	7	0.0057	8.16327e-06	Swabs were tested by strand displacement amplification (SDA) using the BD ProbeTec assay (BD Diagnostics, Sparks, Maryland)	N/R	N/R	N/R
English	Western Pacific	Australia	MSM	BMC Infect Dis	Vodstrcil	2011	Trends in chlamydia and gonorrhea positivity among heterosexual men and men who have sex with men attending a large urban sexual health service in Australia, 2002-2009	2002-2009	Melbourne	Urban	0.947	Sexual Health Clinic	31 years (range 15-84 years)	cross-sectional	Genital fluid	culture or NAAT+PCR (from 2002-2009)	0.961	0.99	7611	283	0.042	0.0318654	Rectal swab	culture or NAAT+PCR			5833	178	3,05%	3,05%	Pharyngeal Swab	NAAT	0.9	0.98	6980	128	0.0183	1.43266e-06	Abbott™ m2000 TaqMan-based PCR system	N/R	N/R	N/R
English	Western Pacific	Australia	MSM	Sex Transm Infect	Yang, T. Z. T., Chen, M. Y., Read, T. R. H., Needleman, R., Bradshaw, C. S., Fortune, R., Fairley, C. K. and Chow, E. P. F.	2018	Sampling technique and detection rates of oropharyngeal and anorectal gonorrhoea using nucleic acid amplification tests in men who have sex with men	2015-2016	Melbourne	Urban	0.947	Melbourne Sexual Health Centre	Not stated	digital records of patien	N/R	N/R	N/R	N/R	N/R	N/R	N/R	N/R	Rectal swab	NAAT	0.9	0.98	2392	250	0.104515	0.0909497	Pharyngeal Swab	NAAT	0.9	0.98	2605	215	0.0825336	0.0672947	Aptima Combo 2 transcrip- tion-mediated amplification (TMA) assay (Hologic, San Diego, California, USA).	N/R	N/R	N/R
English	Western Pacific	China	MSM	PLoS One	Fu, G. F., Jiang, N., Hu, H. Y., Mahapatra, T., Yin, Y. P., Mahapatra, S., Wang, X. L., Chen, X. S., Babu, G. R., Xu, X. Q., Ding, P., Qiu, T., Liu, X. Y., Guo, H., Huan, X. P. and Tang, W.	2015	The epidemic of HIV, syphilis, chlamydia and gonorrhea and the correlates of sexual transmitted infections among men who have sex with men in Jiangsu, China, 2009	2009	Jiangsu	Urban	0.947	Community sampling	All ages	Cross-sectional	Urine	PCR	0.809	0.999	413	15	0.0363	0.0413726	N/R	N/R	N/R	N/R	N/R	N/R	N/R		N/R	N/R	N/R	N/R	N/R	N/R	N/R	N/R	N/R	N/R	N/R	N/R
Chinese	Western Pacific	China	MSM	Zhonghua Yu Fang Yi Xue Za Zhi	Guo	2014	[Effects of education level of men who have sex with men on their high risk sexual behaviors and the infection of HIV and syphilis]	2009-2010	Jiangsu, 1 city	Urban	0.947	MSM venues, community -based	Not reported	Cross-sectional	Urine	NAAT	0.809	0.999	291	7	0.024055	0.0270211	N/R	N/R	N/R	N/R	N/R	N/R	N/R		N/R	N/R	N/R	N/R	N/R	N/R	N/R	N/R	N/R	N/R	N/R	N/R
English	Western Pacific	China	MSM	Chin Med J (Engl)	Guo	2013	Impact of HIV/sexually transmitted infection testing on risky sexual behaviors among men who have sex with men in Langfang, China	2007	Langfang City	Urban	0.947	community -based study with peer recruitment	No mean reported	Cross-sectional	Genital fluid	Culture	0.876	1	N/R	N/R	N/R	N/R	N/R	N/R	N/R	N/R	N/R	N/R	N/R		N/R	N/R	N/R	N/R	N/R	N/R	N/R	N/R		139	22	15.8273
Chinese	Western Pacific	China	MSM	Zhonghua Yu Fang Yi Xue Za Zhi	Huan	2011	[Analysis on sexually transmitted diseases and the related risk factors among men who have sex with men in Jiangsu province	2010	Jiangsu (2 cities)	Urban	0.947	community -based, snowball Sampling Method	32.46 +/- 9.72	Cross-sectional	N/R	N/R	N/R	N/R	N/R	N/R	N/R	N/R	Swab	?	N/R	N/R	328	12	3.66%	3.66%	N/R	N/R	N/R	N/R	N/R	N/R	N/R	N/R	N/R	N/R	N/R	N/R
Chinese	Western Pacific	China	MSM	Zhonghua Yu Fang Yi Xue Za Zhi	Liu	2011	[Characteristics of sexual behaviors and infection status of AIDS and other sexually transmitted diseases among men who have sex with men in 2009 in Beijing]	2009	Bejing Chaoyang	Urban	0.947	community -based, snowball Sampling Method	> 16 years, 66.6^aged 10-20 years	Cross-sectional	N/R	N/R	N/R	N/R	1008	30	2.97619	0.0297619	?	?	N/R	N/R	N/R	N/R	N/R		N/R	N/R	N/R	N/R	N/R	N/R	N/R	N/R	?	N/R	N/R	N/R
English	Western Pacific	China	MSM	BMC Infect Dis	Yang, L. G., Zhang, X. H., Zhao, P. Z., Chen, Z. Y., Ke, W. J., Ren, X. Q., Wang, L. Y., Chen, W. Y. and Tucker, J. D.	2018	Gonorrhea and chlamydia prevalence in different anatomical sites among men who have sex with men: a cross-sectional study in Guangzhou, China	2015-2017	Guangzhou	Urban	0.947	STD Clinic & communicty MSM clinic	44% aged 25-35	cross-sectional study	Urine	NAAT	0.809	0.999	463	24	0.0518359	0.0595811	Rectal swab	NAAT	0.9	0.98	463	28	0.0604752	0.0435568	Pharyngeal Swab	NAAT	0.9	0.98	463	18	0.0388769	0.0203141	Cobas 4800 system (Roche Moleculer Systems, Inc. New Jersey, USA).	463	58	0.12527
English	Western Pacific	China	MSM	Sex Transm Dis	Zhang, X., Jia, M., Chen, M., Luo, H., Chen, H., Luo, W., Zhang, W., Ma, Y., Yang, C., Yang, Y., Zhang, X., Dai, J., Dong, L., Wong, W. C., Zhao, P. and Lu, L.	2017	Prevalence and the associated risk factors of HIV, STIs and HBV among men who have sex with men in Kunming, China	2014-2015	Kunming	Urban	0.947	community-based organizations	31.3 8.9 years (range: 18– 74 years)	Cross-sectional	Urine	PCR	0.809	0.999	296	4/296	0.014	0.0152364	Rectal swab	PCR	0.9	0.98	296	46	0.068	0.0516545	Pharyngeal Swab	NAAT	0.9	0.98	296	24	0.0810811	0.0657316	COBAS 4800 CT/NG Test kit (Roche Molecular Systems Inc.)	296	39	13.2%
Chinese	Western Pacific	China	MSM	Acta Universitatis Medicinalis Anhu	Chen	2011	Study on gonococcal and chlamydial infections among men who have sex with men in Nanjing	Not stated	Nanjing	Urban	0.947	Not stated	Not stated	Cross-sectional	Urine	Not stated	Not stated	Not stated	444	6	0.0135135	0.0135135	Rectal swab	N/R	N/R	N/R	N/R	N/R	N/R		N/R	N/R	N/R	N/R	N/R	N/R	N/R	N/R	N/R	N/R	N/R	N/R
English	Western Pacific	South Korea	MSM	J Prev Med Public Health	Jung	2012	Comparison of sexual risky factors of men who have sex with men and sex-buying men as groups vulnerable to sexually transmitted diseases	2008	Soeul. From Ivan Stop HIV project.	Urban	0.947	Community recruitment	(32.33±8.50)	cross-sectional	Urine	PCR	0.809	0.999	106	0	0	9.43396e-05	N/R	N/R	N/R	N/R	N/R	N/R	N/R		N/R	N/R	N/R	N/R	N/R	N/R	N/R	N/R	N/R	N/R	N/R	N/R
English	Western Pacific	Vietnam	MSM	Sex Transm Dis	Pham, Q. D., Nguyen, T. V., Hoang, C. Q., Cao, V., Khuu, N. V., Phan, H. T., Mai, A. H., Tran, H. N., Wilson, D. P. and Zhang, L.	2012	Prevalence of HIV/STIs and associated factors among men who have sex with men in An Giang, Vietnam	2009	An Giang in a southern Vietnam-Cambodia	Urban	0.947	Community study ('MSM venues')	median 20.4 years, IQR: 18.0–25.1	Cross-sectional	Urine	PCR	0.809	0.999	381	7	0.018	0.0199245	N/R	N/R	N/R	N/R	N/R	N/R	N/R		N/R	N/R	N/R	N/R	N/R	N/R	N/R	N/R	N/R	N/R	N/R	N/R

## Sheet: Sex workers
Language	WHO region	Country	SPECTRUM Population	Journal	Author	Publication year	Title	Country Region	Study Setting (1)	Study Setting (2)	Geography	Geographic adjustment (SPECTRUM)	Age-group	Study design	Year of study	UROGENITAL INFECTION								ANORECTAL INFECTION							PHARYNGEAL INFECTION						ANY GONORRHOEA INFECTION
																Clinical Specimen (SPECTRUM)	Lab confirmation	Score (SPECTRUM)		Gonorrhea positivity				Clinical specimen	Lab confirmation	Score (SPECTRUM)		Gonorrhoea positivity			Clinical specimen	Lab confirmation	Gonorrhoea positivity				n tested	n positive cases	%
																		Sens	Spec	n tested	Study n positive cases	Reported positivity	Standardized estimate (WHO)			Sens	Spec	n tested	n positive cases	%			n tested	n positive cases	%	Test used
FEMALE SEX WORKERS
English	Africa	Benin	FSW	J Acquir Immune Defic Syndr	Behanzin	2013	Decline in the prevalence of HIV and sexually transmitted infections among female sex workers in Benin over 15 years of targeted interventions	Cotonou (Benin)	STI clinics (Integrated survey in Cotonou and other districts)	Clinic setting	Urban	0.947	mean 30.5 (+/- 6.6)	Cross sectional (Interrupted time series)	2008	Genital Fluid	NAAT	0.933	0.992	1082	67.084	0.062	0.0552843	N/R	N/R	N/R	N/R	N/R	N/R	N/R	N/R	N/R	N/R	N/R	N/R	N/R	N/R	N/R	N/R
English	Africa	Botswana	FSW	AIDS Behav	Merrigan	2015	HIV Prevalence and Risk Behaviors Among Female Sex Workers in Botswana: Results from the 2012 HIV/STI Bio-Behavioral Study	Gaborone, Francistown and Kasane	community -based	Community-based or other mixed locations	Urban	0.947	mean 29.7	Cross-sectional	2012	Urine	PCR	0.916	1	947	99.435	0.105	0.108553	N/R	N/R	N/R	N/R	N/R	N/R	N/R	N/R	N/R	N/R	N/R	N/R	N/R	N/R	N/R	N/R
English	Africa	Cote d'Ivoire	FSW	PLoS One	Vuylsteke	2012	HIV and STI prevalence among female sex workers in Cote d'Ivoire: why targeted prevention programs should be continued and strengthened	Abijan	NGO/project clinics	Clinic setting	Urban	0.947	median 25 IQR (20-30)	Longitudinal (baseline was taken)	2007 & 2009	Genital Fluid	PCR	0.933	0.992	1110	56	0.051	0.0440227	N/R	N/R	N/R	N/R	N/R	N/R	N/R	N/R	N/R	N/R	N/R	N/R	N/R	N/R	N/R	N/R
English	Africa	Ethopia	FSW	BMC Infect Dis	Tadele, A., Hussen, S. and Shimelis, T.	2019	Prevalence and associated factors of Chlamydia trachomatis and Neisseria gonorrhoeae among female commercial sex workers in Hawassa City, Southern Ethiopia	Ethopia Hawassa City	STI Clinics	Clinic setting	Urban	0.947	mean age 22.1 ; SD 5.52; range 15–39 yrs	Cross sectional (systematic random sampling)	2017	Genital Fluid	Culture	0.757	1	338	11	0.033	0.0412827	N/R	N/R	N/R	N/R	N/R	N/R	N/R	N/R	N/R	N/R	N/R	N/R	N/R	N/R	N/R	N/R
english	Africa	Guinea	FSW	Int J STD AIDS	Aho	2014	Prevalence of HIV, human papillomavirus type 16 and herpes simplex virus type 2 among female sex workers in Guinea and associated factors	Conakry	Adapted health care centers	Clinic setting	Urban	0.947	mean 27.1 range(16-46)	Cross-sectional	2005-2006	Genital Fluid	PCR	0.933	0.992	223	20.07	0.09	0.0839503	N/R	N/R	N/R	N/R	N/R	N/R	N/R	N/R	N/R	N/R	N/R	N/R	N/R	N/R	N/R	N/R
English	Africa	Kenya	FSW	J Acquir Immune Defic Syndr	Izulla, P., McKinnon, L. R., Munyao, J., Karanja, S., Koima, W., Parmeres, J., Kamuti, S., Kioko, R., Nagelkerke, N., Gakii, G., Wachihi, C., Muraguri, N., Musyoki, H., Gelmon, L., Kaul, R. and Kimani, J.	2013	HIV postexposure prophylaxis in an urban population of female sex workers in Nairobi, Kenya	Nairobi	Sex Worker Outreach Program City Clinic	Clinic setting	Urban	0.947	Mean 28 and 30.5 for early and late PEP users. No overall summary age reported.	Cross-sectional	2009-2010	Genital Fluid	Culture	0.757	1	2933	90	0.0306853	0.038387	N/R	N/R	N/R	N/R	N/R	N/R	N/R	N/R	N/R	N/R	N/R	N/R	N/R	N/R	N/R	N/R
English	Africa	Rwanda	FSW	Sex Transm Dis	Braunstein	2011	High human immunodeficiency virus incidence in a cohort of Rwandan female sex workers	3 Kigali districts	Onsite NGO/research Clinic	Clinic setting	Urban	0.947	median 24 range(18-46)	Cross-sectional	2006-2007	Genital Fluid	PCR	0.933	0.992	397	46.052	0.116	0.110569	N/R	N/R	N/R	N/R	N/R	N/R	N/R	N/R	N/R	N/R	N/R	N/R	N/R	N/R	N/R	N/R
English	Africa	Rwanda	FSW	Plos One	Jespers V	2014	Prevalence and correlates of bacterial vaginosis in different sub-populations of women in sub-Saharan Africa: a cross-sectional study	Rwanda, South Africa and Rwanda	Community (via community mobilizers)	Community-based or other mixed locations	Urban	0.947	mean 27 (range 22-33)	Cross-sectional	2010-2011	Genital Fluid	PCR	0.933	0.992	30	2.1	0.07	0.0634746	N/R	N/R	N/R	N/R	N/R	N/R	N/R	N/R	N/R	N/R	N/R	N/R	N/R	N/R	N/R	N/R
English	Africa	Uganda	FSW	J Infect Dis	Vandepitte	2012	Prevalence and correlates of Mycoplasma genitalium infection among female sex workers in Kampala, Uganda	Kibuye (Kampala)	Good Health for Women Project, GHWP; respondent-driven sampling	Community-based or other mixed locations	Urban	0.947	26 (+-5.7)	Longitudinal (every 3-6 m visit)	2008-2009	Genital Fluid	PCR	0.933	0.992	1025	133	0.13	0.124902	N/R	N/R	N/R	N/R	N/R	N/R	N/R	N/R	N/R	N/R	N/R	N/R	N/R	N/R	N/R	N/R
English	Americas (excluding North America)	Guatemala	FSW	STD	Sabido M	2011	Human immunodeficiency virus, sexually transmitted infections, and risk behaviors among clients of sex workers in Guatemala: are they a bridge in human immunodeficiency virus transmission?	Guatemala	Commercia seks sites	Commercial site	Urban	0.947	mean 28.9 years	Cross-sectional	2008-2009	Urine	PCR	0.916	1	494	3.952	0.008	0.00827074	N/R	N/R	N/R	N/R	N/R	N/R	N/R	N/R	N/R	N/R	N/R	N/R	N/R	N/R	N/R	N/R
English	Americas (excluding North America)	Honduras	FSW	Int J STD AIDS	Tinajeros	2012	Declining sexually transmitted infections among female sex workers: the results of an HIV and sexually transmitted infection prevention strategy in Honduras, 2006-08	Tegucigalpa, San Perdo Sula and La Ceiba	HIV prevention and control programme	Community-based or other mixed locations	Urban	0.947	26 (22, 32)	Longitudinal (Prospective); Time-series for 3 years	2006-2008	Genital Fluid	PCR	0.933	0.992	950	21.85	0.023	0.0153568	N/R	N/R	N/R	N/R	N/R	N/R	N/R	N/R	N/R	N/R	N/R	N/R	N/R	N/R	N/R	N/R
English	Americas (excluding North America)	Mexico	FSW	Am J Epidemiol	Bazzi	2015	Incidence and Predictors of HIV and Sexually Transmitted Infections Among Female Sex Workers and Their Intimate Male Partners in Northern Mexico: A Longitudinal, Multilevel Study	Tijuana and Ciudad Juarez	Project based;Targeted and snowball sampling	Community-based or other mixed locations	Urban	0.947	33 (26–39)	Longitudinal (baseline was taken)	2010-2013	Urine	PCR	0.916	1	212	2	0.00943396	0.00975323	N/R	N/R	N/R	N/R	N/R	N/R	N/R	N/R	N/R	N/R	N/R	N/R	N/R	N/R	N/R	N/R
English	Americas (excluding North America)	Peru	FSW	Lancet	Carcamo	2012	Prevalences of sexually transmitted infections in young adults and female sex workers in Peru: a national population-based survey	24Cities nationwide	Commercial sex venues	Commercial sites	Urban	0.947	women 24 (20-31)	baseline & follow-up	2002	U+/-Ge	NAAT	0.9245	0.996	4263	69	0.0161858	0.0125366	N/R	N/R	N/R	N/R	N/R	N/R	N/R	N/R	N/R	N/R	N/R	N/R	N/R	N/R	N/R	N/R
English	Eastern Mediterannean	Iran	FSW	Int J STD AIDS	Kazerooni	2014	The prevalence of human immunodeficiency virus and sexually transmitted infections among female sex workers in Shiraz, South of Iran: by respondent-driven sampling	Shiraz (South of Iran)	he Microbiology laboratory of Shiraz Medical School	Community-based or other mixed locations	Urban	0.947	median 32.91 (SD 8.67)	cross-sectional	2010	Genital Fluid	culture	0.757	1	278	3.9754	0.0143	0.0178892	N/R	N/R	N/R	N/R	N/R	N/R	N/R	N/R	N/R	N/R	N/R	N/R	N/R	N/R	N/R	N/R
English	Eastern Mediterannean	Iran	FSW	J Int Assoc Provid AIDS Care	Nasirian	2017	Prevalence of Sexually Transmitted Infections and Their Risk Factors among Female Sex Workers in Isfahan, Iran: A Cross-Sectional Study	Isfahan	female harm reduction project attendees	Community-based or other mixed locations	Urban	0.947	median 34.9 (SD 8.6)	Cross-sectional	2013-2014	Genital Fluid	PCR	0.933	0.992	99	9	0.0909091	0.084881	N/R	N/R	N/R	N/R	N/R	N/R	N/R	N/R	N/R	N/R	N/R	N/R	N/R	N/R	N/R	N/R
English	Eastern Mediterannean	Pakistan	FSW	BMC Infect Dis	Khan	2011	HIV, STI prevalence and risk behaviours among women selling sex in Lahore, Pakistan	Lahore	Formal and informal sites community based	Commercial site	Urban	0.947	median 30 (range 13 -50)	Cross-sectional	2007	Genital Fluid	PCR	0.933	0.992	730	54.75	0.075	0.0685935	N/R	N/R	N/R	N/R	N/R	N/R	N/R	N/R	N/R	N/R	N/R	N/R	N/R	N/R	N/R	N/R
English	Eastern Mediterannean	Tunisia	FSW	Sex Transm Infect	Znazen (note: deliberate duplicate)	2010	Sexually transmitted infections among female sex workers in Tunisia: high prevalence of Chlamydia trachomatis	Sfax (South of Tunisia)	Hospital in collaboration with Hygiene clinics of Sfax	Clinic setting	Urban	0.947	34 (mean age)	Cross-sectional	2007	Genital Fluid	Culture (note: deliberate duplicate)	0.757	1	188	7	0.037234	0.0465794	N/R	N/R	N/R	N/R	N/R	N/R	N/R	N/R	N/R	N/R	N/R	N/R	N/R	N/R	N/R	N/R
English	Eastern Mediterannean	Tunisia	FSW	Sex Transm Infect	Znazen (note: deliberate duplicate)	2010	Sexually transmitted infections among female sex workers in Tunisia: high prevalence of Chlamydia trachomatis	Sfax (South of Tunisia)	Hospital in collaboration with Hygiene clinics of Sfax	Clinic setting	Urban	0.947	34 (mean age)	Cross-sectional	2007	Genital Fluid	PCR (note: deliberate duplicate)	0.933	0.992	188	21	0.111702	0.106169	N/R	N/R	N/R	N/R	N/R	N/R	N/R	N/R	N/R	N/R	N/R	N/R	N/R	N/R	N/R	N/R
English	Europe	UK	FSW	Sex Transm Dis	Mc Grath-Lone	2014	The sexual health of female sex workers compared with other women in England: analysis of cross-sectional data from genitourinary medicine clinics	Ahoyo	GUM clinics	Clinic setting	Urban	0.947	median 29 yrs	Cross-sectional	2011	Genital Fluid	PCR	0.933	0.992	2534	68.418	0.027	0.0194519	N/R	N/R	N/R	N/R	N/R	N/R	N/R	N/R	N/R	N/R	N/R	N/R	N/R	N/R	N/R	N/R
English	South East Asia	Bangladesh	FSW	Sex Transm Dis	Khanam R	2017	Sexually Transmitted Infections and Associated Risk Factors Among Street-Based and Residence-Based Female Sex Workers in Dhaka, Bangladesh	Dhaka Bangladesh	Street and residence based	Commercial site	Urban	0.947	median (IQR) 28 (24–32)	Cross-sectional	2014	Genital Fluid	PCR	0.933	0.992	700	37.8	0.054	0.0470941	N/R	N/R	N/R	N/R	N/R	N/R	N/R	N/R	N/R	N/R	N/R	N/R	N/R	N/R	N/R	N/R
English	South East Asia	Bangladesh	FSW	Int J STD AIDS	Haseen F	2012	Sexually transmitted infections and sexual behaviour among youth clients of hotel-based female sex workers in Dhaka, Bangladesh	Bangladesh	Hotels	Commercial site	Urban	0.947	63.5% betweem 21-24 years	Cross-sectional	2006-2007	Urine	PCR	0.916	1	1013	22.286	0.022	0.0227445	N/R	N/R	N/R	N/R	N/R	N/R	N/R	N/R	N/R	N/R	N/R	N/R	N/R	N/R	N/R	N/R
English	South East Asia	India	FSW	Sex Transm Infect	Das	2013	High rates of reinfection and incidence of bacterial sexually transmitted infections in a cohort of female sex workers from two Indian cities: need for different STI control strategies?	Hyderbad and Mumbai 2 and 1 clinic resp	STI clinics	Clinic setting	Urban	0.947	median 29	Cross-sectional	2008-2008	Genital Fluid	PCR	0.933	0.992	417	59	0.142	0.137187	N/R	N/R	N/R	N/R	N/R	N/R	N/R	N/R	N/R	N/R	N/R	N/R	N/R	N/R	N/R	N/R
English	South East Asia	India	FSW	Indian J Medical Research	Hemalatha, R.	2011	Prevalence of & knowledge, attitude & practices towards HIV & sexually transmitted infections (STIs) among female sex workers (FSWs) in Andhra Pradesh	South East State	South East State	Community-based or other mixed locations	Urban	0.947	Mean 30.5 +/-7.38	Cross-sectional	2005-2006	Urine	PCR	0.916	1	3223	64	0.0198573	0.0205293	N/R	N/R	N/R	N/R	N/R	N/R	N/R	N/R	N/R	N/R	N/R	N/R	N/R	N/R	N/R	N/R
English	South East Asia	Indonesia	FSW	Sex Transm Infect	Bollen	2010	Addressing the high prevalence of gonorrhoea and chlamydia among female sex workers in Indonesia: results of an enhanced, comprehensive intervention	Bintan & Salatiga	STI Clinic	Clinic setting	Urban	0.947	median 26 (range 17-51)	Cross-sectional	2008-2009	Genital Fluid	PCR	0.933	0.992	580	170	0.293103	0.291884	N/R	N/R	N/R	N/R	N/R	N/R	N/R	N/R	N/R	N/R	N/R	N/R	N/R	N/R	N/R	N/R
English	South East Asia	Indonesia	FSW	Sex Transm Infect	Majid	2010	Syphilis among female sex workers in Indonesia: need and opportunity for intervention	Bali and Java	brothel and street based	Commercial site	Urban	0.947	median 27 (15-59)	Cross-sectional	2006-2007	Genital Fluid	PCR	0.933	0.992	4324	1063.7	0.246	0.243661	N/R	N/R	N/R	N/R	N/R	N/R	N/R	N/R	N/R	N/R	N/R	N/R	N/R	N/R	N/R	N/R
English	South East Asia	Indonesia	FSW	Sex Health	Mawu	2011	Sexually transmissible infections among female sex workers in Manado, Indonesia, using a multiplex polymerase chain reaction-based reverse line blot assay	Manado	Brothel based	Commercial site	Urban	0.947	median 25	Cross-sectional	2008	Genital Fluid	PCR	0.933	0.992	217	23.002	0.106	0.100331	N/R	N/R	N/R	N/R	N/R	N/R	N/R	N/R	N/R	N/R	N/R	N/R	N/R	N/R	N/R	N/R
English	South East Asia	Indonesia	FSW	Southeast Asian J Trop Med Public Health	Tanudyaya	2010	Prevalence of sexually transmitted infections and sexual risk behavior among female sex workers in nine provinces in Indonesia, 2005	10 major cities of 9 provinces	Combined settings of Comuinity based venues systematic -randome sampling; street based ; brothel and intertainment based	Community-based or other mixed locations	Urban	0.947	median 25 IQR 15-29	Cross-sectional	2005	Genital Fluid	PCR	0.933	0.992	2500	715	0.286	0.284612	N/R	N/R	N/R	N/R	N/R	N/R	N/R	N/R	N/R	N/R	N/R	N/R	N/R	N/R	N/R	N/R
English	South East Asia	Indonesia	FSW	Sexual Health	Silitonga	2011	Prevalence over time and risk factors for sexually transmissible infections among newly-arrived female sex workers in Timika, Indonesia	Timika	Clinic attendees	Clinic setting	Urban	0.947	Median 26 years (range 12–50)	Cross-sectional	1997-2002	Genital Fluid	Culture	0.757	1	3073	513	0.166938	0.208838	N/R	N/R	N/R	N/R	N/R	N/R	N/R	N/R	N/R	N/R	N/R	N/R	N/R	N/R	N/R	N/R
English	Western Pacific	Cambodia	FSW	Sex Transm Dis	Couture	2011	Young women engaged in sex work in Phnom Penh, Cambodia, have high incidence of HIV and sexually transmitted infections, and amphetamine-type stimulant use: new challenges to HIV prevention and risk	Pnom Penh	Community based	Community-based or other mixed locations	Urban	0.947	median 25 (16–29)	Cross-sectional	2007-2008	Urine	PCR	0.916	1	160	12.48	0.078	0.0806397	N/R	N/R	N/R	N/R	N/R	N/R	N/R	N/R	N/R	N/R	N/R	N/R	N/R	N/R	N/R	N/R
English	Western Pacific	China	FSW	Sex Transm Dis	Chen	2013	The prevalences of Neisseria gonorrhoeae and Chlamydia trachomatis infections among female sex workers in China	4 provinces (8 cities)	Formal Prostitution sites convenience sampling	Commercial site	Urban	0.947	mean 26.1 SD 6.5 range 15 -53)	Cross sectional	2009	Genital Fluid	PCR	0.933	0.992	3099	183.151	0.0591	0.0523154	N/R	N/R	N/R	N/R	N/R	N/R	N/R	N/R	N/R	N/R	N/R	N/R	N/R	N/R	N/R	N/R
English	Western Pacific	China	FSW	Int J STD AIDS	Jin	2011	Prevalence and risk behaviours for Chlamydia trachomatis and Neisseria gonorrhoeae infection among female sex workers in an HIV/AIDS high-risk area	Kaiyuan City	Formal and informal sites	Commercial site	Urban	0.947	37% <25; 16-52 (normal distrbution)	Cross-sectional	2008	Genital Fluid	PCR	0.933	0.992	568	47.144	0.083	0.0767838	N/R	N/R	N/R	N/R	N/R	N/R	N/R	N/R	N/R	N/R	N/R	N/R	N/R	N/R	N/R	N/R
English	Western Pacific	China	FSW	Int J Infect Dis	Luo	2015	Neisseria gonorrhoeae prevalence, incidence and associated risk factors among female sex workers in a high HIV-prevalence area of China	Yunnan	Formal sites	Commercial site	Urban	0.947	N/R	Cross-sectional 6 monthly surveys	2009-2012	Genital Fluid	PCR	0.933	0.992	2053	165	0.08	0.0737124	N/R	N/R	N/R	N/R	N/R	N/R	N/R	N/R	N/R	N/R	N/R	N/R	N/R	N/R	N/R	N/R
English	Western Pacific	China	FSW	PLoS One	Tang	2014	Correlates of chlamydia and gonorrhea infection among female sex workers: the untold story of Jiangsu, China	Yangzhou and Changzhou	Commercial sites	Commercial site	Urban	0.947	53% were between 20-29	Cross-sectional	2009	Genital Fluid	PCR	0.933	0.992	849	46.0158	0.0542	0.0472988	N/R	N/R	N/R	N/R	N/R	N/R	N/R	N/R	N/R	N/R	N/R	N/R	N/R	N/R	N/R	N/R
English	Western Pacific	China	FSW	Jpn J Infect Dis	Zhu	2012	Epidemiology of sexually transmitted infections, HIV, and related high-risk behaviors among female sex workers in Guangxi Autonomous Region, China	Guangxi	Commercial sites	Commercial site	Urban	0.947	mean 24.6 (16-48)	Cross-sectional	2007	Genital Fluid	PCR	0.933	0.992	488	8.9792	0.0184	0.0106474	N/R	N/R	N/R	N/R	N/R	N/R	N/R	N/R	N/R	N/R	N/R	N/R	N/R	N/R	N/R	N/R
English	Western Pacific	China	FSW	Epidemiol Infect	Remis	2015	Prevalence and correlates of HIV infection and sexually transmitted infections in female sex workers (FSWs) in Shanghai, China	Shanghai	Formal and informal sites	Commercial site	Urban	0.947	mean 27.3 (16-46)	Cross-sectional	2009	Urine	PCR	0.916	1	750	26.25	0.035	0.0361845	N/R	N/R	N/R	N/R	N/R	N/R	N/R	N/R	N/R	N/R	N/R	N/R	N/R	N/R	N/R	N/R
English	Western Pacific	China	FSW	Sex Transm Dis	Wong, H. T., Lee, K. C. and Chan, D. P.	2015	Community-based sexually transmitted infection screening and increased detection of pharyngeal and urogenital Chlamydia trachomatis and Neisseria gonorrhoeae infections in female sex workers in Hong Kong	Hong Kong	community organization	Community-based or other mixed locations	Urban	0.947	Mean 37 (sd 7.8)	cross-sectional study	2012-2013	Urine	NAAT	0.916	1	340	3.06	0.009	0.00930459	N/R	N/R	N/R	N/R	N/R	N/R	N/R	Pharyngeal swab	NAAT	340	14.96	0.044	Aptima Combo 2 Assay (AC2; HologicGen-Probe, San Diego, CA)	340	17	0.05
English	Western Pacific	China	FSW	Sex Transm Dis	Wong,WC	2011	Sexually transmitted infections among female sex workers in Hong Kong: the role of migration status	Hong Kong	Outreach clinic	Clinic setting	Urban	0.947	All ages	cross-sectional study	2007	Genital Fluid	PCR	0.933	0.992	503	9	0.0178926	0.0101279	N/R	N/R	N/R	N/R	N/R	N/R	N/R	N/R	N/R	N/R	N/R	N/R		N/R	N/R	N/R
English	Western Pacific	China	FSW	Int J STD AIDS	Guo Y	2017	Risk behaviours and prevalences of HIV and sexually transmitted infections among female sex workers in various venues in Changzhou, China	Changzhou Jiangsu province	Venues with different SES classes	Community-based or other mixed locations	Urban	0.947	mean 27.7 SD 7 range 15-56)	Cross-sectional	2010-2011	Genital Fluid	PCR	0.933	0.992	609	14.007	0.023	0.0153568	N/R	N/R	N/R	N/R	N/R	N/R	N/R	N/R	N/R	N/R	N/R	N/R	N/R	N/R	N/R	N/R
MALE SEX WORKERS
English	Africa	Cote d'Ivoire	MSW	Sex Transm Infect	Vuylsteke	2012	High prevalence of HIV and sexually transmitted infections among male sex workers in Abidjan, Cote d'Ivoire: need for services tailored to their needs	Abijan	NGO/project clinics	Clinic setting	Urban	0.947	median 27	Longitudinal (baseline was taken)	2007-2008	Genital Fluid	PCR	0.961	0.99	96	12.288	0.128	0.117504	N/R	N/R	N/R	N/R	N/R	N/R	N/R	N/R	N/R	N/R	N/R	N/R	N/R	N/R	N/R	N/R
English	Americas (excluding North America)	Mexico	MSW	Am J Epidemiol	Bazzi	2015	Incidence and Predictors of HIV and Sexually Transmitted Infections Among Female Sex Workers and Their Intimate Male Partners in Northern Mexico: A Longitudinal, Multilevel Study	Tijuana and Ciudad Juarez	Project based;Targeted and snowball sampling	Community-based or other mixed locations	Urban	0.947	37 (31–43)	Longitudinal (baseline was taken)	2010-2013	Urine	PCR	0.809	0.999	212	3	0.0141509	0.0154133	N/R	N/R	N/R	N/R	N/R	N/R	N/R	N/R	N/R	N/R	N/R	N/R	N/R	N/R	N/R	N/R
English	Americas (excluding North America)	Mexico	MSW	J Int AIDS Soc	Galarraga, O., Sosa-Rubi, S. G., Gonzalez, A., Badial-Hernandez, F., Conde-Glez, C. J., Juarez-Figueroa, L., Bautista-Arredondo, S., Kuo, C., Operario, D. and Mayer, K. H.	2014	The disproportionate burden of HIV and STIs among male sex workers in Mexico City and the rationale for economic incentives to reduce risks	Mexico city	HIV/ STI Clinic	Clinic setting	Urban	0.947	mean 25 yrs	Cross sectional	Not stated	Urine	PCR	0.809	0.999	267	6	0.0226	0.0253158	N/R	N/R	N/R	N/R	N/R	N/R	N/R	N/R	N/R	N/R	N/R	N/R	N/R	N/R	N/R	N/R
English	Europe	UK	MSW	STI	Mc Grath-Lone	2014	The sexual health of female sex workers compared with other women in England: analysis of cross-sectional data from genitourinary medicine clinics	England	GUM clinics	Clinic setting	Urban	0.947	median 29 yrs	Cross-sectional	2011	Genital Fluid	PCR	0.961	0.99	447	77.778	0.174	0.16331	N/R	N/R	N/R	N/R	N/R	N/R	N/R	N/R	N/R	N/R	N/R	N/R	N/R	N/R	N/R	N/R
English	South East Asia	Korea (Rep. Of)	MSW	J Prev. Med & Pub Hlth	Jung M	2012	Comparison of sexual risky factors of men who have sex with men and sex-buying men as groups vulnerable to sexually transmitted diseases	Gyeonggi province suburb of Seoul)	Urban	Community-based or other mixed locations	Urban	0.947	33.86±7.00	Cross-sectional	2008	Urine	PCR	0.809	0.999	118	0	0	8.47458e-05	N/R	N/R	N/R	N/R	N/R	N/R	N/R	N/R	N/R	N/R	N/R	N/R	N/R	N/R	N/R	N/R
English	Western Pacific	Vietnam	MSW	Int J STD AIDS	Goldsamt, L. A., Clatts, M. C., Giang, L. M., Le, B. Q., Colby, D. J. and Yu, G.	2018	HIV and other STIs in male sex workers: Findings from a sexual health promotion intervention in Vietnam	Hanoi and Ho Chi Minh City	Sexual Health Promotion intervention	Community-based or other mixed locations	Urban	0.947	Mean 22.4 (16-29 years)	Cross-sectional using targeted sampling methods20	2014-2016	Genital Fluid	PCR	0.961	0.99	995	104	0.104523	0.094125	N/R	N/R	N/R	N/R	N/R	N/R	N/R	N/R	N/R	N/R	N/R	N/R	N/R	N/R	N/R	N/R
French	Africa	Benin	FSW	Med Trop (Mars)	Ahoyo (ordered)	2009	[HIV and sexually transmitted disease among female sex workers in Benin]	Cotonou, Abomey-Bohicon, Parakou and Porto-Novo	Formal Prostitution sites		Urban	0.947	median age range among different sites 26-29.5	Cross-sectional	2005	Genital Fluid	PCR	0.933	0.992	882	31.752	0.036	0.0286659	N/R	N/R	N/R	N/R	N/R	N/R	N/R	N/R	N/R	N/R	N/R	N/R	N/R	N/R	N/R	N/R
English	Americas (excluding North America)	Mexico/US	FSW	J Infect Dis	Patterson T	2008	Prevalence and correlates of HIV infection among female sex workers in 2 Mexico-US border cities	Tijuana and Ciaudad Juarez	health clinics (Muicipal and community)		Urban	0.947	median 32 IQR 26-39	Cross-sectional	2004-2006	Genital Fluid	PCR	0.933	0.992	924	59.136	0.064	0.0573319	N/R	N/R	N/R	N/R	N/R	N/R	N/R	N/R	N/R	N/R	N/R	N/R	N/R	N/R	N/R	N/R
English	Europe	Spain	FSW	Sex Transm Dis	Folch C, Esteve A, Sanclemente C, Martro E, Lugo R, Molinos S, Gonzalez V, Ausina V, Casabona J:	2008	Prevalence of human immunodeficiency virus, Chlamydia trachomatis, and Neisseria gonorrhoeae and risk factors for sexually transmitted infections among immigrant female sex workers in Catalonia. Spain Sex Transm Dis 2008, 35(2):178–183.	Spain	Community based organization providing services to FSW		urban	0.947	28 (SD 7.7 )	Cross sectional	2005	Urine	PCR	0.916	1	353	2	0.006	0.00620306	N/R	N/R	N/R	N/R	N/R	N/R	N/R	N/R	N/R	N/R	N/R	N/R	N/R	N/R	N/R	N/R
English	South East Asia	India	FSW	Sex Transm Infect	Shahmanesh	2009	The burden and determinants of HIV and sexually transmitted infections in a population-based sample of female sex workers in Goa, India	Goa	Brothel based		Urban	0.947	wierd total number of subjects in differnt age groups couldn't be added up to 326 from Table 1	Cross-sectional	2004-2005	Genital Fluid	PCR	0.933	0.992	310	27.59	0.089	0.0829265	N/R	N/R	N/R	N/R	N/R	N/R	N/R	N/R	N/R	N/R	N/R	N/R	N/R	N/R	N/R	N/R
English	South East Asia	India	FSW	J Acquir Immune Defic Syndr	Shahmanesh, M., Wayal, S., Copas, A., Patel, V., Mabey, D. and Cowan, F.	2009	A study comparing sexually transmitted infections and HIV among ex-red-light district and non-red-light district sex workers after the demolition of Baina red-light district	Goa	community based using respondent-driven sampling		National	0.947	Age range not stated, but all ages included.	Cross-sectional	2004-2005	Genital Fluid	PCR	0.933	0.992	326	29.014	0.089	0.0829265	N/R	N/R	N/R	N/R	N/R	N/R	N/R	N/R	N/R	N/R	N/R	N/R	N/R	N/R	N/R	N/R
english	South East Asia	India	FSW	Indian J Pathol Microbiol	Shethwala, N. D., Mulla, S. A., Kosambiya, J. K. and Desai, V. K.	2009	Sexually transmitted infections and reproductive tract infections in female sex workers	Surat city	Not specified		Urban	0.947	Not reported	Cross-sectional	2005-2006	Genital Fluid	Culture	0.757	1	300	0	0	3.33333e-05	N/R	N/R	N/R	N/R	N/R	N/R	N/R	N/R	N/R	N/R	N/R	N/R	N/R	N/R	N/R	N/R
English	Western Pacific	Vietnam	FSW	Sex Transm Dis	Nguyen	2008	Sexually transmitted infections and risk factors for gonorrhea and chlamydia in female sex workers in Soc Trang, Vietnam	Soc Trang province	Local hot spots		Urban	0.947	62.5% 20-29	Cross-sectional	2003	Genital Fluid	PCR	0.933	0.992	395	58.855	0.149	0.144354	N/R	N/R	N/R	N/R	N/R	N/R	N/R	N/R	N/R	N/R	N/R	N/R	N/R	N/R	N/R	N/R
English	Western Pacific	Cambodia	FSW	BMC Infect Dis	Sopheab	2008	Sustained high prevalence of sexually transmitted infections among female sex workers in Cambodia: high turnover seriously challenges the 100% Condom Use Programme	National	Formal sites		Urban	0.947		Cross-sectional	2005	Genital Fluid	PCR	0.933	0.992	1061	122	0.13	0.124902	N/R	N/R	N/R	N/R	N/R	N/R	N/R	N/R	N/R	N/R	N/R	N/R	N/R	N/R	N/R	N/R
English	Western Pacific	China	FSW	Sex Transm Dis	Xu, J. J.	2008	HIV and STIs in clients and female sex workers in mining regions of Gejiu City, China	Kafang and Laochang townships and 5 surrounding mines in Gejiu City, Yunnan Province.	Outreach clinic		Urban	0.947	16-40 years	Cross-sectional	2005-2006	Genital Fluid	PCR	0.933	0.992	96	35	0.364583	0.365064	N/R	N/R	N/R	N/R	N/R	N/R	N/R	N/R	N/R	N/R	N/R	N/R	N/R	N/R	N/R	N/R
English	Eastern Mediterannean	Pakistan	MSW	Sex Transm Infect	Hawkes (note women and men)	2009	HIV and other sexually transmitted infections among men, transgenders and women selling sex in two cities in Pakistan: a cross-sectional prevalence survey	Rawalpindi in Punjab	Formel and informal sites		Urban	0.947	mean MTSW 21 to 27 in different regions; median FSW 30	Cross-sectinal	2007	Urine	PCR	0.809	0.999	915	0	0	1.0929e-05	Rectal swab	NAAT	?	?	915	108	0.118	N/R	N/R	N/R	N/R	N/R	N/R	N/R	N/R	N/R
English	Eastern Mediterannean	Pakistan	MSW	Sex Transm Infect	Hawkes (note women and men)	2009	HIV and other sexually transmitted infections among men, transgenders and women selling sex in two cities in Pakistan: a cross-sectional prevalence survey	Rawalpindi in Punjab	Formel and informal sites		Urban	0.947	mean MTSW 21 to 27 in different regions; median FSW 30	Cross-sectinal	2007	Urine	PCR	0.809	0.999	533	0	0	1.87617e-05	Rectal swab	NAAT	?	?	915	108	0.118	N/R	N/R	N/R	N/R	N/R	N/R	N/R	N/R	N/R
							Behanzin et al.	STI clinics (Integrated survey in Cotonou and other districts)	Clinic setting
							Vuylsteke et al.	NGO/project clinics	Clinic setting
							Tadele et al.	STI Clinics	Clinic setting
							Aho et al.	Adapted health care centers	Clinic setting
							Izulla et al.	Sex Worker Outreach Program City Clinic	Clinic setting
							Braunstein et al.	Onsite NGO/research Clinic	Clinic setting
							Znazen et al (note: deliberate duplicate) et al.	Hospital in collaboration with Hygiene clinics of Sfax	Clinic setting
							Znazen et al. (note: deliberate duplicate) et al.	Hospital in collaboration with Hygiene clinics of Sfax	Clinic setting
							Mc Grath-Lone et al.	GUM clinics	Clinic setting
							Das et al.	STI clinics	Clinic setting
							Bollen et al.	STI Clinic	Clinic setting
							Silitonga et al.	Clinic attendees	Clinic setting
							Wong et al.	Outreach clinic	Clinic setting
							Vuylsteke et al.	NGO/project clinics	Clinic setting						8.47458e-05				Korea (Rep. Of)
							Galarraga et al.	HIV/ STI Clinic	Clinic setting						0.00827074				Guatemala
							Mc Grath-Lone et al.	GUM clinics	Clinic setting						0.00930459				China
							Sabido M et al.	Commercial sex sites	Commercial site						0.00975323				Mexico
							Garcia et al.	commercial sex venues	Commercial site						0.0101279				China
							Khan et al.	Formal and informal sites community based	Commercial site						0.0106474				China
							Khanam et al.	Street and residence based	Commercial site						0.0125366				Peru
							Haseen et al.	Hotels	Commercial site						0.0153568				China
							Majid et al.	brothel and street based	Commercial site						0.0153568				Honduras
							Mawu et al.	Brothel based	Commercial site						0.0154133				Mexico
							Chen et al.	Formal Prostitution sites convenience sampling	Commercial site						0.0178892				Iran
							Jin et al.	Formal and informal sites	Commercial site						0.0194519				UK
							Luo et al.	Formal sites	Commercial site						0.0205293				India
							Tang et al.	Commercial sites	Commercial site						0.0227445				Bangladesh
							Zhu et al.	Commercial sites	Commercial site						0.0253158				Mexico
							Remis et al.	Formal and informal sites	Commercial site						0.0361845				China
							Merrigan et al.	community -based	Community-based or other mixed locations						0.038387				Kenya
							Jespers et al.	Community (via community mobilizers)	Community-based or other mixed locations						0.0412827				Ethopia
							Vandepitte et al.	Good Health for Women Project, GHWP; respondent-driven sampling	Community-based or other mixed locations						0.0440227				Cote d'Ivoire
							Tinajeros et al.	HIV prevention and control programme	Community-based or other mixed locations						0.0465794				Tunisia
							Bazzi et al.	Project based;Targeted and snowball sampling	Community-based or other mixed locations						0.0470941				Bangladesh
							Kazerooni et al.	he Microbiology laboratory of Shiraz Medical School	Community-based or other mixed locations						0.0472988				China
							Nasirian et al.	female harm reduction project attendees	Community-based or other mixed locations						0.0523154				China
							Hemalatha et al.	South East State	Community-based or other mixed locations						0.0552843				Benin
							Tanudyaya et al.	Combined settings of Comuinity based venues systematic -randome sampling; street based ; brothel and intertainment based	Community-based or other mixed locations						0.0634746				Rwanda
							Couture et al.	Community based	Community-based or other mixed locations						0.0685935				Pakistan
							Wong et al.	community organization	Community-based or other mixed locations						0.0737124				China
							Guo Y et al.	Venues with different SES classes	Community-based or other mixed locations						0.0767838				China
							Bazzi et al.	Project based;Targeted and snowball sampling	Community-based or other mixed locations						0.0806397				Cambodia
							Jung et al.	Urban	Community-based or other mixed locations						0.0839503				Guinea
							Goldsamt et al.	Sexual Health Promotion intervention	Community-based or other mixed locations						0.084881				Iran
							et al.								0.094125				Vietnam
															0.100331				Indonesia
															0.106169				Tunisia
															0.108553				Botswana
															0.110569				Rwanda
															0.117504				Cote d'Ivoire
															0.124902				Uganda
															0.137187				India
															0.16331				UK
															0.208838				Indonesia
															0.243661				Indonesia
															0.284612				Indonesia
															0.291884				Indonesia

## Sheet: Median sample sizes
Women
Europe				Lat Am				South East Asia				Africa				Western Pacific				Eastern Mediterannean
	150	150			574			women	811	1			1241				3581			pregnancy	239
	204	204			6439			pregnancy	121	2			758				9207
	236	236			335								259				376
	509	509			2071				Median	466			409				805
	1004	1004			361				IQR lower	N/A			322				799
	1606	1606			115				IQR upper	N/A			191				614
	2665	2665			344								451				296
	8009	8009			436								110				4635
	40579	40579			104								511				765
					662								424				125
					2101								250				362
					300								109
	Median	1004											604
	IQR lower	220											198
	IQR upper	5337			Median	398.5							595				Median	765
					IQR lower	308.75							280				IQR lower	362
					IQR upper	1718.75							300				IQR upper	3581
													200
													202
													1221
													200
													350
													403
													185
													1083
														322
													IQR lower	200
													IQR upper	553
Men
Europe				Lat Am				South East Asia				Africa				Western Pacific
Europe	1885	1			7486	1			840				Africa	1040			5395
Europe	11355	2			171	2			2123				Africa	469			1773
Europe	492	3			536	3							Africa	342			807
Europe	1236	4			205	4							Africa	422			232
Europe	1112	5											Africa	360
Europe					Median	370.5
Europe					IQR lower	179.5							Median	422			Median	1290
					IQR upper	5748.5		Median	1481.5				IQR lower	351			IQR lower	375.75
								IQR lower	#NUM!				IQR upper	754.5			IQR upper	4489.5
	Median	1236						IQR upper	#NUM!
	IQR lower	802
	IQR upper	6620
Sex workers
Europe				North America				Lat Am				South East Asia				Africa				Western Pacific
	Women			Men
	1082			96
	947			212
	1110			267
	338			447
	223			118
	2933			995
	397			Median	239.5
	30			IQR lower	112.5
	1025			IQR upper	584
	494
	950
	212
	4263
	278
	99
	730
	188
	188
	2534
	700
	1013
	417
	3223
	525
	4324
	217
	2500
	3073
	160
	3099
	568
	2053
	2972
	488
	750
	340
	503
	609
	Median	654.5
	IQR lower	323
	IQR upper	2164.75

## Sheet: Inclusions
WHO Region	Country	Study Population	Author	Journal	Publication year	Title
Africa	South Africa	Population_women	Francis	PLOS Medicine	2018	Prevalence of sexually transmitted infections among young people in South Africa: A nested survey in a health and demographic surveillance site
Africa	Mozambique	pop_based men or women	Menendez, C., Castellsague, X., Renom, M., Sacarlal, J., Quinto, L., Lloveras, B., Klaustermeier, J., Kornegay, J. R., Sigauque, B., Bosch, F. X. and Alonso, P. L.	Infect Dis Obstet Gynecol	2010	Prevalence and risk factors of sexually transmitted infections and cervical neoplasia in women from a rural area of southern Mozambique
Africa	Senegal	MSM	Wade, A. S.	AIDS Care	2010	Reduction in risk-taking behaviors among MSM in Senegal between 2004 and 2007 and prevalence of HIV and other STIs. ELIHoS Project, ANRS 12139
Africa	Rwanda	FSW	Braunstein	Sex Transm Dis	2011	High human immunodeficiency virus incidence in a cohort of Rwandan female sex workers
Africa	Uganda	pop_based men or women	Rassjo, E. B., Mirembe, F. and Darj, E.	Afr Health Sci	2011	Self-reported sexual behaviour among adolescent girls in Uganda: reliability of data debated
Africa	Benin	pop_based men or women	Behanzin, L.	PLoS One	2012	Decline in HIV prevalence among young men in the general population of Cotonou, Benin, 1998-2008
Africa	Cote d'Ivoire	FSW	Vuylsteke	PLoS One	2012	HIV and STI prevalence among female sex workers in Cote d'Ivoire: why targeted prevention programs should be continued and strengthened
Africa	Cote d'Ivoire	MSW	Vuylsteke	Sex Transm Infect	2012	High prevalence of HIV and sexually transmitted infections among male sex workers in Abidjan, Cote d'Ivoire: need for services tailored to their needs
Africa	Malawi	pop_based men or women	Paz-Soldan, V. A., Hoffman, I., deGraft, J. J., Bisika, T., Kazembe, P. N., Feluzi, H. and Tsui, A. O.	Malawi Med J	2012	Sexually Transmitted Infection (STI) screening, case and contact treatment, and condom promotion resulting in STI reduction two years later in rural Malawi
Africa	Tanzania	Pregnancy	Chiduo	Int J STD AIDS	2012	Prevalence of sexually transmitted infections among women attending antenatal clinics in Tanga, north eastern Tanzania
Africa	Uganda	FSW	Vandepitte	J Infect Dis	2012	Prevalence and correlates of Mycoplasma genitalium infection among female sex workers in Kampala, Uganda
Africa	Benin	FSW	Behanzin	J Acquir Immune Defic Syndr	2013	Decline in the prevalence of HIV and sexually transmitted infections among female sex workers in Benin over 15 years of targeted interventions
Africa	Kenya	FSW	Izulla, P., McKinnon, L. R., Munyao, J., Karanja, S., Koima, W., Parmeres, J., Kamuti, S., Kioko, R., Nagelkerke, N., Gakii, G., Wachihi, C., Muraguri, N., Musyoki, H., Gelmon, L., Kaul, R. and Kimani, J.	J Acquir Immune Defic Syndr	2013	HIV postexposure prophylaxis in an urban population of female sex workers in Nairobi, Kenya
Africa	Kenya	MSM	Sanders, E. J., Okuku, H. S., Smith, A. D., Mwangome, M., Wahome, E., Fegan, G., Peshu, N., van der Elst, E. M., Price, M. A., McClelland, R. S. and Graham, S. M.	AIDS	2013	High HIV-1 incidence, correlates of HIV-1 acquisition, and high viral loads following seroconversion among MSM
Africa	Botswana	MSM	Tafuma	Sex Transm Dis	2014	HIV/sexually transmitted infection prevalence and sexual behavior of men who have sex with men in 3 districts of Botswana: results from the 2012 biobehavioral survey
Africa	Guinea	FSW	Aho	Int J STD AIDS	2014	Prevalence of HIV, human papillomavirus type 16 and herpes simplex virus type 2 among female sex workers in Guinea and associated factors
Africa	Kenya	pop_based men or women	Jespers	PLoS One	2014	Prevalence and correlates of bacterial vaginosis in different sub-populations of women in sub-Saharan Africa: a cross-sectional study
Africa	Kenya	MSM	Sanders, E. J., Wahome, E., Okuku, H. S., Thiong'o, A. N., Smith, A. D., Duncan, S., Mwambi, J., Shafi, J., McClelland, R. S. and Graham, S. M.	Sex Transm Infect	2014	Evaluation of WHO screening algorithm for the presumptive treatment of asymptomatic rectal gonorrhoea and chlamydia infections in at-risk MSM in Kenya
Africa	South Africa	pop_based men or women	Peters	Sex Transm Dis	2014	Cross-sectional study of genital, rectal, and pharyngeal Chlamydia and gonorrhea in women in rural South Africa
Africa	Sudan	Pregnancy	Abdelaziz, Z. A., Ibrahim, M. E., Bilal, N. E. and Hamid, M. E.	J Infect Dev Ctries	2014	Vaginal infections among pregnant women at Omdurman Maternity Hospital in Khartoum, Sudan
Africa	Tanzania	MSM	Ross	BMJ Open	2014	High HIV seroprevalence, rectal STIs and risky sexual behaviour in men who have sex with men in Dar es Salaam and Tanga, Tanzania
Africa	Uganda	pop_based men or women	Rutherford (urine and rectal!)	Int J Adolesc Med Health	2014	University students and the risk of HIV and other sexually transmitted infections in Uganda: The Crane Survey
Africa	Zimbabwe	pop_based men or women	Yirenya-Tawiah	BMC Res Notes	2014	Chlamydia Trachomatis and Neisseria Gonorrhoeae prevalence among women of reproductive age living in urogenital schistosomiasis endemic area in Ghana
Africa	Botswana	FSW	Merrigan	AIDS Behav	2015	HIV Prevalence and Risk Behaviors Among Female Sex Workers in Botswana: Results from the 2012 HIV/STI Bio-Behavioral Study
Africa	Ethiopia	pop_based men or women	Mulu	BMC Womens Health	2015	Common causes of vaginal infections and antibiotic susceptibility of aerobic bacterial isolates in women of reproductive age attending at Felegehiwot Referral Hospital, Ethiopia: a cross sectional study
Africa	Kenya	pop_based men or women	Otieno	Int J STD AIDS	2015	Correlates of prevalent sexually transmitted infections among participants screened for an HIV incidence cohort study in Kisumu, Kenya
Africa	South Africa	MSM	Rebe, K., Lewis, D., Myer, L., de Swardt, G., Struthers, H., Kamkuemah, M. and McIntyre, J.	PLoS One	2015	A Cross Sectional Analysis of Gonococcal and Chlamydial Infections among Men-Who-Have-Sex-with-Men in Cape Town, South Africa
Africa	Tanzania	Pregnancy	Hokororo, A., Kihunrwa, A., Hoekstra, P., Kalluvya, S. E., Changalucha, J. M., Fitzgerald, D. W. and Downs, J. A.	Sex Transm Infect	2015	High prevalence of sexually transmitted infections in pregnant adolescent girls in Tanzania: a multi-community cross-sectional study
Africa	Botswana	Pregnancy	Wynn, A., Ramogola-Masire, D., Gaolebale, P., Moshashane, N., Agatha Offorjebe, O., Arena, K., Klausner, J. D. and Morroni, C.	Sex Transm Infect	2016	Acceptability and Feasibility of Sexually Transmitted Infection Testing and Treatment among Pregnant Women in Gaborone, Botswana, 2015
Africa	Ethiopia	pop_based men or women	Tadesse	PLoS One	2016	Genital Chlamydia trachomatis Infection among Women of Reproductive Age Attending the Gynecology Clinic of Hawassa University Referral Hospital, Southern Ethiopia
Africa	Kenya	pop_based men or women	Kerubo	Sex Transm Infect	2016	Prevalence of reproductive tract infections and the predictive value of girls' symptom-based reporting: findings from a cross-sectional survey in rural western Kenya
Africa	Nigeria	MSM	Keshinro	J Int AIDS Soc	2016	High prevalence of HIV, chlamydia and gonorrhoea among men who have sex with men and transgender women attending trusted community centres in Abuja and Lagos, Nigeria
Africa	Uganda	MSM	Kim	Sex Transm Infect	2016	Sexually transmitted infections associated with alcohol use and HIV infection among men who have sex with men in Kampala, Uganda
Africa	Zambia	Pregnancy	Chaponda, E. B., Chico, R. M., Bruce, J., Michelo, C., Vwalika, B., Mharakurwa, S., Chaponda, M., Chipeta, J. and Chandramohan, D.	Am J Trop Med Hyg	2016	Malarial Infection and Curable Sexually Transmitted and Reproductive Tract Infections Among Pregnant Women in a Rural District of Zambia
Africa	Botswana	Pregnancy	Offorjebe, O. A., Wynn, A., Moshashane, N., Joseph Davey, D., Arena, K., Ramogola-Masire, D., Gaolebale, P., Morroni, C. and Klausner, J. D.	Int J STD AIDS	2017	Partner notification and treatment for sexually transmitted infections among pregnant women in Gaborone, Botswana
Africa	Kenya	pop_based men or women	Masese, L. N., Wanje, G., Kabare, E., Budambula, V., Mutuku, F., Omoni, G., Baghazal, A., Richardson, B. A. and McClelland, R. S.	Sex Transm Dis	2017	Screening for Sexually Transmitted Infections in Adolescent Girls and Young Women in Mombasa, Kenya: Feasibility, Prevalence, and Correlates
Africa	Kenya	Pregnancy	Masha, S. C., Wahome, E., Vaneechoutte, M., Cools, P., Crucitti, T. and Sanders, E. J.	PLoS One	2017	High prevalence of curable sexually transmitted infections among pregnant women in a rural county hospital in Kilifi, Kenya
Africa	Sudan	Pregnancy	Abdelrahim, N. A., Ahmed, H. I., Fadl-Elmula, I. M., Bayoumi, M. A. and Homeida, M. M.	Int J STD AIDS	2017	Sexually transmitted infections other than HIV/AIDS among women of low socio-economic class attending antenatal clinics in Khartoum, Sudan
Africa	South Africa:	pop_based men or women	Kaida, A., Dietrich, J. J., Laher, F., Beksinska, M., Jaggernath, M., Bardsley, M., Smith, P., Cotton, L., Chitneni, P., Closson, K., Lewis, D. A., Smit, J. A., Ndung'u, T., Brockman, M. and Gray, G.	BMC Infect Dis	2018	A high burden of asymptomatic genital tract infections undermines the syndromic management approach among adolescents and young adults in South Africa: implications for HIV prevention efforts
Africa	Ethopia	FSW	Tadele, A., Hussen, S. and Shimelis, T.	BMC Infect Dis	2019	Prevalence and associated factors of Chlamydia trachomatis and Neisseria gonorrhoeae among female commercial sex workers in Hawassa City, Southern Ethiopia
Africa	Kenya	Pregnancy	Warr, A. J., Pintye, J., Kinuthia, J., Drake, A. L., Unger, J. A., McClelland, R. S., Matemo, D., Osborn, L. and John-Stewart, G.	Sex Transm Infect	2019	Sexually transmitted infections during pregnancy and subsequent risk of stillbirth and infant mortality in Kenya: a prospective study
Americas (excluding North America	Guatemala	FSW	Sabido M	STD	2011	Human immunodeficiency virus, sexually transmitted infections, and risk behaviors among clients of sex workers in Guatemala: are they a bridge in human immunodeficiency virus transmission?
Americas (excluding North America	Honduras	FSW	Tinajeros	Int J STD AIDS	2012	Declining sexually transmitted infections among female sex workers: the results of an HIV and sexually transmitted infection prevention strategy in Honduras, 2006-08
Americas (excluding North America	Peru	pop_based men or women	Carcamo	Lancet Infect Dis	2012	Prevalences of sexually transmitted infections in young adults and female sex workers in Peru: a national population-based survey
Americas (excluding North America	Colombia	pop_based men or women	Paredes	Biomedica	2015	[Prevalence of infections by Chlamydia trachomatis and Neisseria gonorrhoeae among high school students in the Sabana Central area of Cundinamarca, Colombia]
Americas (excluding North America	Haiti	pop_based men or women	Downey (both urine and genital fluid!)	International Journal of STD & AIDS	2015	Epidemiology of sexually transmitted infections in rural Haitian men
Americas (excluding North America)	Brazil	Pregnant	Silveira, M. F., Erbelding, E. J., Ghanem, K. G., Johnson, H. L., Burke, A. E. and Zenilman, J. M.	Int J STD AIDS	2010	Risk of Chlamydia trachomatis infection during pregnancy: effectiveness of guidelines-based screening in identifying cases
Americas (excluding North America)	Brazil	pop_based men or women	Piazzetta	Rev Bras Ginecol Obstet	2011	[Prevalence of Chlamydia trachomatis and Neisseria gonorrhoea infections in sexual actives young women at a southern Brazilian city]
Americas (excluding North America)	Brazil	pop_based men or women	Pinto	Sex Transm Dis	2011	Chlamydia trachomatis prevalence and risk behaviors in parturient women aged 15 to 24 in Brazil
Americas (excluding North America)	El Salvador	MSM	Creswell, J., Guardado, M. E., Lee, J., Nieto, A. I., Kim, A. A., Monterroso, E. and Paz-Bailey, G.	Sex Transm Infect	2012	HIV and STI control in El Salvador: results from an integrated behavioural survey among men who have sex with men
Americas (excluding North America)	Colombia	pop_based men or women	Conejero	Rev Chilena Infectol	2013	[Screening of Neisseria gonorrhoeae and Chlamydia trachomatis using techniques of self collected vaginal sample in young women]
Americas (excluding North America)	Jamaica	MSM	Figueroa, J. P., Weir, S. S., Jones-Cooper, C., Byfield, L., Hobbs, M. M., McKnight, I. and Cummings, S.	West Indian Med J	2013	High HIV prevalence among men who have sex with men in Jamaica is associated with social vulnerability and other sexually transmitted infections
Americas (excluding North America)	Peru	MSM	Perez-Brumer	PLoS One	2013	Prevalence of HIV, STIs, and risk behaviors in a cross-sectional community- and clinic-based sample of men who have sex with men (MSM) in Lima, Peru
Americas (excluding North America)	Brazil	pop_based men or women	de Lima	Int J Infect Dis	2014	Sexually transmitted bacterial infections among young women in Central Western Brazil
Americas (excluding North America)	Brazil	pop_based men or women	Rocha	Int J STD AIDS	2014	Hidden sexually transmitted infections among women in primary care health services, Amazonas, Brazil
Americas (excluding North America)	Haiti	pop_based men or women	Jobe, K. A., Downey, R. F., Hammar, D., Van Slyke, L. and Schmidt, T. A.	Am J Trop Med Hyg	2014	Epidemiology of sexually transmitted infections in rural southwestern Haiti: the Grand'Anse Women's Health Study
Americas (excluding North America)	Mexico	MSW	Galarraga, O., Sosa-Rubi, S. G., Gonzalez, A., Badial-Hernandez, F., Conde-Glez, C. J., Juarez-Figueroa, L., Bautista-Arredondo, S., Kuo, C., Operario, D. and Mayer, K. H.	J Int AIDS Soc	2014	The disproportionate burden of HIV and STIs among male sex workers in Mexico City and the rationale for economic incentives to reduce risks
Americas (excluding North America)	Brazil	MSM	Cunha, C. B., Friedman, R. K., de Boni, R. B., Gaydos, C., Guimaraes, M. R., Siqueira, B. H., Cardoso, S. W., Chicayban, L., Coutinho, J. R., Yanavich, C., Veloso, V. G. and Grinsztejn, B.	BMC Public Health	2015	Chlamydia trachomatis, Neisseria gonorrhoeae and syphilis among men who have sex with men in Brazil
Americas (excluding North America)	Mexico	MSW	Bazzi	Am J Epidemiol	2015	Incidence and Predictors of HIV and Sexually Transmitted Infections Among Female Sex Workers and Their Intimate Male Partners in Northern Mexico: A Longitudinal, Multilevel Study
Americas (excluding North America)	Peru	MSM	Castillo, R., Konda, K. A., Leon, S. R., Silva-Santisteban, A., Salazar, X., Klausner, J. D., Coates, T. J. and Caceres, C. F.	J Acquir Immune Defic Syndr	2015	HIV and Sexually Transmitted Infection Incidence and Associated Risk Factors Among High-Risk MSM and Male-to-Female Transgender Women in Lima, Peru
Americas (excluding North America)	Mexico	pop_based men or women	Casillas-Vega, N., Morfin-Otero, R., Garcia, S., Llaca-Diaz, J., Rodriguez-Noriega, E., Camacho-Ortiz, A., Ayala-Castellanos Mde, L., Mendoza-Olazaran, S., Flores-Trevino, S., Petersen-Morfin, S., Maldonado-Garza, H. J., Bosques-Padilla, F. J. and Garza-Gonzalez, E.	Salud Publica Mex	2016	Sexually transmitted pathogens, coinfections and risk factors in patients attending obstetrics and gynecology clinics in Jalisco, Mexico
Americas (excluding North America)	Peru	MSM	Leon	BMJ Open	2016	High prevalence of Chlamydia trachomatis and Neisseria gonorrhoeae infections in anal and pharyngeal sites among a community-based sample of men who have sex with men and transgender women in Lima, Peru
Americas (excluding North America)	Haiti	Pregnancy	Bristow, C. C., Mathelier, P., Ocheretina, O., Benoit, D., Pape, J. W., Wynn, A. and Klausner, J. D.	Int J STD AIDS	2017	Chlamydia trachomatis, Neisseria gonorrhoeae, and Trichomonas vaginalis screening and treatment of pregnant women in Port-au-Prince, Haiti
Americas (excluding North America)	Peru	MSM	Allan-Blitz, L. T., Leon, S. R., Bristow, C. C., Konda, K. A., Vargas, S. K., Flores, J. A., Brown, B. J., Caceres, C. F. and Klausner, J. D.	Int J STD AIDS	2017	High prevalence of extra-genital chlamydial or gonococcal infections among men who have sex with men and transgender women in Lima, Peru
Americas (excluding North America)	Peru	MSM	Kojima	BMC Infect Dis	2017	The PICASSO Cohort: baseline characteristics of a cohort of men who have sex with men and male-to-female transgender women at high risk for syphilis infection in Lima, Peru
Americas (excluding North America)	Chile	Population_women	Huneeus	J Pediatr Adol Gyne	2018	Prevalence of Chlamydia Trachomatis, Neisseria Gonorrhoeae, and Trichomonas Vaginalis Infection in Chilean Adolescents and Young Adults
Eastern Med	Tunisia	FSW	Znazen (note: deliberate duplicate)	Sex Transm Infect	2010	Sexually transmitted infections among female sex workers in Tunisia: high prevalence of Chlamydia trachomatis
Eastern Med	Pakistan	FSW	Khan	BMC Infect Dis	2011	HIV, STI prevalence and risk behaviours among women selling sex in Lahore, Pakistan
Eastern Med	Iran	FSW	Kazerooni	Int J STD AIDS	2014	The prevalence of human immunodeficiency virus and sexually transmitted infections among female sex workers in Shiraz, South of Iran: by respondent-driven sampling
Eastern Med	Iran	FSW	Nasirian	J Int Assoc Provid AIDS Care	2017	Prevalence of Sexually Transmitted Infections and Their Risk Factors among Female Sex Workers in Isfahan, Iran: A Cross-Sectional Study
Eastern Med	Iran	Pregnant	Pourabbas, B., Rezaei, Z., Mardaneh, J., Shahian, M. and Alborzi, A.	BMC Infect Dis	2018	Prevalence of Chlamydia trachomatis and Neisseria gonorrhoeae infections among pregnant women and eye colonization of their neonates at birth time, Shiraz, Southern Iran
Europe	UK?	MSM	Soni	Sex Transm Infect	2010	The prevalence of urethral and rectal Mycoplasma genitalium and its associations in men who have sex with men attending a genitourinary medicine clinic
Europe	Switzerland	pop_based men or women	Sakem	Infection	2011	Diagnostic relevance of simultaneous testing for Chlamydia trachomatis and Neisseria gonorrhoeae
Europe	Netherlands	MSM	Heiligenberg, M., Wermeling, P. R., van Rooijen, M. S., Urbanus, A. T., Speksnijder, A. G., Heijman, T., Prins, M., Coutinho, R. A. and van der Loeff, M. F.	Sex Transm Dis	2012	Recreational drug use during sex and sexually transmitted infections among clients of a city sexually transmitted infections clinic in Amsterdam, the Netherlands
Europe	Portugal	Pregnancy	Borges-Costa	J Eur Acad Dermatol Venereol	2012	Sexually transmitted infections in pregnant adolescents: prevalence and association with maternal and foetal morbidity
Europe	UK	pop_based men or women	Sonnenberg	Lancet	2013	Prevalence, risk factors, and uptake of interventions for sexually transmitted infections in Britain: findings from the National Surveys of Sexual Attitudes and Lifestyles (Natsal)
Europe	Germany	MSM	Dudareva-Vizule, S., Haar, K., Sailer, A., Wisplinghoff, H., Wisplinghoff, F. and Marcus, U.	Sex Transm Infect	2014	Prevalence of pharyngeal and rectal Chlamydia trachomatis and Neisseria gonorrhoeae infections among men who have sex with men in Germany
Europe	Ireland	MSM	Igoe, D., Kelleher, M., Cooney, F., Clarke, S., Quinlan, M., Lyons, F., Fitzgerald, M. and Crowley, B.	Sex Transm Infect	2014	There has been a true rise in Neisseria gonorrhoeae but not in Chlamydia trachomatis in men who have sex with men in Dublin, Ireland
Europe	Netherlands	MSM	van Liere, G. A., Hoebe, C. J. and Dukers-Muijrers, N. H.	Sex Transm Infect	2014	Evaluation of the anatomical site distribution of chlamydia and gonorrhoea in men who have sex with men and in high-risk women by routine testing: cross-sectional study revealing missed opportunities for treatment strategies
Europe	UK	MSM	Haidari, G., Perry, M. E. and White, J. A.	Sex Transm Infect	2014	Are we seeing a true rise in Neisseria gonorrhoeae and Chlamydia trachomatis in men who have sex with men in the U.K.?
Europe	UK	MSW	Mc Grath-Lone	STI	2014	The sexual health of female sex workers compared with other women in England: analysis of cross-sectional data from genitourinary medicine clinics
Europe	France	Pregnancy	Peuchant	Diagn Microbiol Infect Dis	2015	Screening for Chlamydia trachomatis, Neisseria gonorrhoeae, and Mycoplasma genitalium should it be integrated into routine pregnancy care in French young pregnant women?
Europe	Germany	MSM	Marcus, U., Ort, J., Grenz, M., Eckstein, K., Wirtz, K. and Wille, A.	BMC Infect Dis	2015	Risk factors for HIV and STI diagnosis in a community-based HIV/STI testing and counselling site for men having sex with men (MSM) in a large German city in 2011-2012
Europe	Netherlands	MSM	van Liere, G. A., van Rooijen, M. S., Hoebe, C. J., Heijman, T., de Vries, H. J. and Dukers-Muijrers, N. H.	PLoS One	2015	Prevalence of and Factors Associated with Rectal-Only Chlamydia and Gonorrhoea in Women and in Men Who Have Sex with Men
Europe	Italy	pop_based men or women	Matteelli	BMC Public Health	2016	Prevalence of Chlamydia trachomatis and Neisseria gonorrhoeae infection in adolescents in Northern Italy: an observational school-based study
Europe	Italy	pop_based men or women	Salfa	Adv Exp Med Biol	2016	Prevalence of Chlamydia trachomatis, Trichomonas vaginalis and Neisseria gonorrhoeae Based on Data Collected by a Network of Clinical Microbiology Laboratories, in Italy
Europe	UK	pop_based men or women	Grech, P., Marchant, R. and Samuel, M.	Int J STD AIDS	2017	Sexual health of women aged 40 and over attending an inner city integrated sexual health clinic
Europe	Italy	MSM	Foschi, C., Gaspari, V., Sgubbi, P., Salvo, M., D'Antuono, A. and Marangoni, A.	J Med Microbiol	2018	Sexually transmitted rectal infections in a cohort of 'men having sex with men'
Europe	Sweden	pop_based men or women	Nolskog, P., Backhaus, E., Nasic, S. and Enroth, H.	Eur J Clin Microbiol Infect Dis	2019	STI with Mycoplasma genitalium-more common than Chlamydia trachomatis in patients attending youth clinics in Sweden
Europe	Ireland	Population_women	Hassan	I Med J	2016	Screening for Chlamydia is acceptable and feasible during Cervical Screening in General Practice
North America	USA	Pregnancy	Berggren, E. K. and Patchen, L.	Sex Transm Dis	2011	Prevalence of Chlamydia trachomatis and Neisseria gonorrhoeae and repeat infection among pregnant urban adolescents
North America	USA	MSM	Freeman, A. H., Bernstein, K. T., Kohn, R. P., Philip, S., Rauch, L. M. and Klausner, J. D.	Sex Transm Dis	2011	Evaluation of self-collected versus clinician-collected swabs for the detection of Chlamydia trachomatis and Neisseria gonorrhoeae pharyngeal infection among men who have sex with men
North America	USA	Pregnancy	Blatt	Am j obstet gynecol	2012	Chlamydial and gonococcal testing during pregnancy in the United States
North America	USA	MSM	Mayer	J Acquir Immune Defic Syndr	2012	Unprotected sex, underestimated risk, undiagnosed HIV and sexually transmitted diseases among men who have sex with men accessing testing services in a New England bathhouse
North America	USA	MSM	Park, J., Marcus, J. L., Pandori, M., Snell, A., Philip, S. S. and Bernstein, K. T.	Sex Transm Dis	2012	Sentinel surveillance for pharyngeal chlamydia and gonorrhea among men who have sex with men--San Francisco, 2010
North America	USA	MSM	Pinsky, L., Chiarilli, D. B., Klausner, J. D., Kull, R. M., O'Keefe, R., Heffer, C. and Seward, S. L., Jr.	J Am Coll Health	2012	Rates of asymptomatic nonurethral gonorrhea and chlamydia in a population of university men who have sex with men
North America	USA	pop_based men or women	Newbern, E. C., Anschuetz, G. L., Eberhart, M. G., Salmon, M. E., Brady, K. A., De Los Reyes, A., Baker, J. M., Asbel, L. E., Johnson, C. C. and Schwarz, D. F.	Am J Public Health	2013	Adolescent sexually transmitted infections and risk for subsequent HIV
North America	USA	pop_based men or women	Satterwhite CL	Sex transm dis	2013	Sexually transmitted infections among US women and men: prevalence and incidence estimates, 2008
North America	USA	MSM	Sexton, M. E., Baker, J. J., Nakagawa, K., Li, Y., Perkins, R., Slack, R. S., Baker, D. C., Jucha, B., Arora, S. and Plankey, M. W.	J Fam Pract	2013	How reliable is self-testing for gonorrhea and chlamydia among men who have sex with men?
North America	USA	pop_based men or women	Torrone	Sex Transm Dis	2013	Prevalence of Neisseria gonorrhoeae Among Persons 14 to 39 Years of Age, United States, 1999 to 2008
North America	USA	Pregnancy	Waight, M. T., Rahman, M. M., Soto, P. and Tran, T.	J La State Med Soc	2013	Sexually transmitted diseases during pregnancy in Louisiana, 2007-2009: high-risk populations and adverse newborn outcomes
North America	Canada	MSM	Gratrix, J., Singh, A. E., Bergman, J., Egan, C., McGinnis, J., Drews, S. J. and Read, R.	Sex Transm Dis	2014	Prevalence and characteristics of rectal chlamydia and gonorrhea cases among men who have sex with men after the introduction of nucleic acid amplification test screening at 2 Canadian sexually transmitted infection clinics
North America	USA	MSM	Beymer, M. R., Weiss, R. E., Bolan, R. K., Rudy, E. T., Bourque, L. B., Rodriguez, J. P. and Morisky, D. E.	Sex Transm Infect	2014	Sex on demand: geosocial networking phone apps and risk of sexually transmitted infections among a cross-sectional sample of men who have sex with men in Los Angeles County
North America	USA	MSM	Patton, M. E., Kidd, S., Llata, E., Stenger, M., Braxton, J., Asbel, L., Bernstein, K., Gratzer, B., Jespersen, M., Kerani, R., Mettenbrink, C., Mohamed, M., Pathela, P., Schumacher, C., Stirland, A., Stover, J., Tabidze, I., Kirkcaldy, R. D. and Weinstock, H.	Clin Infect Dis	2014	Extragenital gonorrhea and chlamydia testing and infection among men who have sex with men--STD Surveillance Network, United States, 2010-2012
North America	USA	pop_based men or women	Jackson, J. A., McNair, T. S. and Coleman, J. S.	Am J Obstet Gynecol	2015	Over-screening for chlamydia and gonorrhea among urban women age >/=25 years
North America	USA	MSM	Taylor, M. M., Newman, D. R., Gonzalez, J., Skinner, J., Khurana, R. and Mickey, T.	HIV Med	2015	HIV status and viral loads among men testing positive for rectal gonorrhoea and chlamydia, Maricopa County, Arizona, USA, 2011-2013
North America	Canada	MSM	Remis, R. S., Liu, J., Loutfy, M. R., Tharao, W., Rebbapragada, A., Huibner, S., Kesler, M., Halpenny, R., Grennan, T., Brunetta, J., Smith, G., Reko, T. and Kaul, R.	PLoS One	2016	Prevalence of Sexually Transmitted Viral and Bacterial Infections in HIV-Positive and HIV-Negative Men Who Have Sex with Men in Toronto
North America	USA	MSM	Anschuetz, G. L., Paulukonis, E., Powers, R. and Asbel, L. E.	Sex Transm Dis	2016	Extragenital Screening in Men Who Have Sex With Men Diagnoses More Chlamydia and Gonorrhea Cases Than Urine Testing Alone
North America	USA	MSM	Crosby, R. A., Graham, C. A., Mena, L., Yarber, W. L., Sanders, S. A., Milhausen, R. R. and Geter, A.	AIDS Behav	2016	Circumcision Status is Not Associated with Condom Use and Prevalence of Sexually Transmitted Infections Among Young Black MSM
North America	USA	Pregnancy	Akoh, C. C., Pressman, E. K., Cooper, E., Queenan, R. A., Pillittere, J. and O'Brien, K. O.	J Pediatr Adolesc Gynecol	2017	Prevalence and Risk Factors for Infections in a Pregnant Adolescent Population
North America	USA	pop_based men or women	Drinkard, L. N., Huxta, R. A., Halbritter, A., Nguyen, G. T. and Malebranche, D.	Sex Transm Dis	2017	The Case for Extragenital Screening of Chlamydia trachomatis and Neisseria gonorrhoeae in the College Health Setting
North America	USA	MSM	Mustanski, B., Feinstein, B. A., Madkins, K., Sullivan, P. and Swann, G.	Sex Transm Dis	2017	Prevalence and Risk Factors for Rectal and Urethral Sexually Transmitted Infections From Self-Collected Samples Among Young Men Who Have Sex With Men Participating in the Keep It Up! 2.0 Randomized Controlled Trial
North America	USA	MSM	Hassan, A., Blumenthal, J. S., Dube, M. P., Ellorin, E., Corado, K., Moore, D. J. and Morris, S. R.	Sex Transm Infect	2018	Effect of rectal douching/enema on rectal gonorrhoea and chlamydia among a cohort of men who have sex with men on HIV pre-exposure prophylaxis
North America	USA	MSM	Montano, M. A., Dombrowski, J. C., Dasgupta, S., Golden, M. R., Duerr, A., Manhart, L. E., Barbee, L. A. and Khosropour, C. M.	AIDS Behav	2019	Changes in Sexual Behavior and STI Diagnoses Among MSM Initiating PrEP in a Clinic Setting
North America	USA	pop_based men or women	Nsuami, M. J. and Taylor, S. N.	Int J STD AIDS	2012	Most adolescents who participate in school-based screenings for sexually transmitted infections do not perceive themselves at high risk of sexually transmitted infection
South East Asia	Indonesia	FSW	Bollen	Sex Transm Infect	2010	Addressing the high prevalence of gonorrhoea and chlamydia among female sex workers in Indonesia: results of an enhanced, comprehensive intervention
South East Asia	Indonesia	FSW	Majid	Sex Transm Infect	2010	Syphilis among female sex workers in Indonesia: need and opportunity for intervention
South East Asia	Indonesia	FSW	Tanudyaya ordered	Southeast Asian J Trop Med Public Health	2010	Prevalence of sexually transmitted infections and sexual risk behavior among female sex workers in nine provinces in Indonesia, 2005
South East Asia	India	FSW	Hemalatha, R.	Indian J Medical Research	2011	Prevalence of & knowledge, attitude & practices towards HIV & sexually transmitted infections (STIs) among female sex workers (FSWs) in Andhra Pradesh
South East Asia	Indonesia	FSW	Mawu ordered	Sex Health	2011	Sexually transmissible infections among female sex workers in Manado, Indonesia, using a multiplex polymerase chain reaction-based reverse line blot assay
South East Asia	Indonesia	FSW	Silitonga	Sexual Health	2011	Prevalence over time and risk factors for sexually transmissible infections among newly-arrived female sex workers in Timika, Indonesia
South East Asia	Bangladesh	FSW	Haseen F	Int J STD AIDS	2012	Sexually transmitted infections and sexual behaviour among youth clients of hotel-based female sex workers in Dhaka, Bangladesh
South East Asia	India	pop_based men or women	Dave	PLoS One	2012	HIV and STI prevalence and determinants among male migrant workers in India
South East Asia	India	FSW	Das	Sex Transm Infect	2013	High rates of reinfection and incidence of bacterial sexually transmitted infections in a cohort of female sex workers from two Indian cities: need for different STI control strategies?
South East Asia	Thailand	pop_based men or women	Jatapai	Sex Transm Dis	2013	Prevalence and risk factors for Chlamydia trachomatis infection among young Thai men in 2008-2009
South East Asia	Bangladesh	FSW	Khanam R	Sex Transm Dis	2017	Sexually Transmitted Infections and Associated Risk Factors Among Street-Based and Residence-Based Female Sex Workers in Dhaka, Bangladesh
South East Asia	India	pop_based men or women	Krishnan, A., Sabeena, S., Bhat, P. V., Kamath, V., Hindol, M., Zadeh, V. R. and Arunkumar, G.	J Infect Public Health	2018	Detection of genital chlamydial and gonococcal infection using urine samples: A community-based study from India
South East Asia	Indonesia	MSM	Morineau	AIDS Behav	2011	Sexual risk taking, STI and HIV prevalence among men who have sex with men in six Indonesian cities
South East Asia	Thailand	MSM	Tongtoyai, J., Todd, C. S., Chonwattana, W., Pattanasin, S., Chaikummao, S., Varangrat, A., Lokpichart, S., Holtz, T. H., van Griensven, F. and Curlin, M. E.	Sex Transm Dis	2015	Prevalence and Correlates of Chlamydia trachomatis and Neisseria gonorrhoeae by Anatomic Site Among Urban Thai Men Who Have Sex With Men
South East Asia	India	MSM	Aggarwal, P., Bhattar, S., Sahani, S. K., Bhalla, P. and Garg, V. K.	J Infect Public Health	2016	Sexually transmitted infections and HIV in self reporting men who have sex with men: A two-year study from India
South East Asia	Indonesia	MSM	Hananta, I. P., van Dam, A. P., Bruisten, S. M., Schim van der Loeff, M. F., Soebono, H. and de Vries, H. J.	Sex Transm Dis	2016	Gonorrhea in Indonesia: High Prevalence of Asymptomatic Urogenital Gonorrhea but No Circulating Extended Spectrum Cephalosporins-Resistant Neisseria gonorrhoeae Strains in Jakarta, Yogyakarta, and Denpasar, Indonesia
South East Asia	Thailand	MSM	Pattanasin, S., Dunne, E. F., Wasinrapee, P., Tongtoyai, J., Chonwattana, W., Sriporn, A., Luechai, P., Mock, P. A., Chitwarakorn, A., Holtz, T. H. and Curlin, M. E.	Int J STD AIDS	2018	Screening for Chlamydia trachomatis and Neisseria gonorrhoeae infection among asymptomatic men who have sex with men in Bangkok, Thailand
South East Asia	Thailand	Pregnant	Asavapiriyanont, S., Chaovarindr, U., Kaoien, S., Chotigeat, U. and Kovavisarach, E.	J Med Assoc Thai	2016	Prevalence of Sexually Transmitted Infection in Teenage Pregnancy in Rajavithi Hospital, Thailand
Western Pacific	Australia	MSM	Ryder	Sex Health	2010	Is screening asymptomatic men who have sex with men for urethral gonorrhoea worthwhile?
Western Pacific	Australia	MSM	Templeton	Sex Transm Infect	2010	Prevalence, incidence and risk factors for pharyngeal gonorrhoea in a community-based HIV-negative cohort of homosexual men in Sydney, Australia
Western Pacific	China	pop_based men or women	Zhang	J Acquir Immune Defic Syndr	2010	HIV-1 and STIs prevalence and risk factors of miners in mining districts of Yunnan, China
Western Pacific	China	MSM	Guo	Chin Med J (Engl)	2013	Impact of HIV/sexually transmitted infection testing on risky sexual behaviors among men who have sex with men in Langfang, China
Western Pacific	Australia	MSM	Vodstrcil	BMC Infect Dis	2011	Trends in chlamydia and gonorrhea positivity among heterosexual men and men who have sex with men attending a large urban sexual health service in Australia, 2002-2009
Western Pacific	Cambodia	FSW	Couture	Sex Transm Dis	2011	Young women engaged in sex work in Phnom Penh, Cambodia, have high incidence of HIV and sexually transmitted infections, and amphetamine-type stimulant use: new challenges to HIV prevention and risk
Western Pacific	China	MSM	Huan	Zhonghua Yu Fang Yi Xue Za Zhi	2011	[Analysis on sexually transmitted diseases and the related risk factors among men who have sex with men in Jiangsu province
Western Pacific	China	FSW	Jin	Int J STD AIDS	2011	Prevalence and risk behaviours for Chlamydia trachomatis and Neisseria gonorrhoeae infection among female sex workers in an HIV/AIDS high-risk area
Western Pacific	China	MSM	Liu	Zhonghua Yu Fang Yi Xue Za Zhi	2011	[Characteristics of sexual behaviors and infection status of AIDS and other sexually transmitted diseases among men who have sex with men in 2009 in Beijing]
Western Pacific	China	FSW	Wong,WC	Sex Transm Dis	2011	Sexually transmitted infections among female sex workers in Hong Kong: the role of migration status
Western Pacific	China	FSW	Zhu	Jpn J Infect Dis	2012	Epidemiology of sexually transmitted infections, HIV, and related high-risk behaviors among female sex workers in Guangxi Autonomous Region, China
Western Pacific	Korea	pop_based men or women	Choe	J Infect Chemother	2012	Prevalence of sexually transmitted infections and sexual behavior of young adults and middle-aged people presenting to health examination centers in Korea
Western Pacific	New Zealand	Pregnancy	Ekeroma	N Z Med J	2012	Screening for sexually transmitted infections in pregnancy at Middlemore Hospital, 2009
Western Pacific	Vietnam	MSM	Pham, Q. D., Nguyen, T. V., Hoang, C. Q., Cao, V., Khuu, N. V., Phan, H. T., Mai, A. H., Tran, H. N., Wilson, D. P. and Zhang, L.	Sex Transm Dis	2012	Prevalence of HIV/STIs and associated factors among men who have sex with men in An Giang, Vietnam
Western Pacific	China	FSW	Chen	Sex Transm Dis	2013	Prevalence and molecular epidemiological typing of penicillinase-producing Neisseria gonorrhoeae and their bla(TEM-135) gene variants in Nanjing, China
Western Pacific	Australia	MSM	Nash, J. L., Hocking, J. S., Read, T. R., Chen, M. Y., Bradshaw, C. S., Forcey, D. S. and Fairley, C. K.	Sex Transm Infect	2014	Contribution of sexual practices (other than anal sex) to bacterial sexually transmitted infection transmission in men who have sex with men: a cross-sectional analysis using electronic health records
Western Pacific	China	MSM	Guo	Zhonghua Yu Fang Yi Xue Za Zhi	2014	[Effects of education level of men who have sex with men on their high risk sexual behaviors and the infection of HIV and syphilis]
Western Pacific	China	FSW	Tang	PLoS One	2014	Correlates of chlamydia and gonorrhea infection among female sex workers: the untold story of Jiangsu, China
Western Pacific	Korea	pop_based men or women	Kim	J Infect Chemotherapy	2014	Prevalence of sexually transmitted infections among healthy Korean women: implications of multiplex PCR pathogen detection on antibiotic therapy
Western Pacific	Australia	MSM	Chow, E. P., Tomnay, J., Fehler, G., Whiley, D., Read, T. R., Denham, I., Bradshaw, C. S., Chen, M. Y. and Fairley, C. K.	Sex Transm Dis	2015	Substantial increases in chlamydia and gonorrhea positivity unexplained by changes in individual-level sexual behaviors among men who have sex with men in an Australian sexual health service from 2007 to 2013
Western Pacific	China	MSM	Fu, G. F., Jiang, N., Hu, H. Y., Mahapatra, T., Yin, Y. P., Mahapatra, S., Wang, X. L., Chen, X. S., Babu, G. R., Xu, X. Q., Ding, P., Qiu, T., Liu, X. Y., Guo, H., Huan, X. P. and Tang, W.	PLoS One	2015	The epidemic of HIV, syphilis, chlamydia and gonorrhea and the correlates of sexual transmitted infections among men who have sex with men in Jiangsu, China, 2009
Western Pacific	China	FSW	Luo	Int J Infect Dis	2015	Neisseria gonorrhoeae prevalence, incidence and associated risk factors among female sex workers in a high HIV-prevalence area of China
Western Pacific	China	FSW	Remis	Epidemiol Infect	2015	Prevalence and correlates of HIV infection and sexually transmitted infections in female sex workers (FSWs) in Shanghai, China
Western Pacific	China	FSW	Wong, H. T., Lee, K. C. and Chan, D. P.	Sex Transm Dis	2015	Community-based sexually transmitted infection screening and increased detection of pharyngeal and urogenital Chlamydia trachomatis and Neisseria gonorrhoeae infections in female sex workers in Hong Kong
Western Pacific	New Caledonia	pop_based men or women	Corsenac	BMJ Open	2015	Prevalence and sociodemographic risk factors of chlamydia, gonorrhoea and syphilis: a national multicentre STI survey in New Caledonia, 2012
Western Pacific	Papua New Guinea	Pregnancy	Wangnapi, S Soso,H W Unger,C Sawera,M Ome,1 A Umbers,1,2	Sex Transm Infect	2015	Prevalence and risk factors for Chlamydia trachomatis, Neisseria gonorrhoeae and Trichomonas vaginalis infection in pregnant women in Papua New Guinea
Western Pacific	Solomon Islands	pop_based men or women	Marks	BMJ Open	2015	Mass drug administration of azithromycin for trachoma reduces the prevalence of genital Chlamydia trachomatis infection in the Solomon Islands
Western Pacific	Australia	MSM	Cheung, K. T., Fairley, C. K., Read, T. R., Denham, I., Fehler, G., Bradshaw, C. S., Chen, M. Y. and Chow, E. P.	PLoS One	2016	HIV Incidence and Predictors of Incident HIV among Men Who Have Sex with Men Attending a Sexual Health Clinic in Melbourne, Australia
Western Pacific	Papua New Guinea	Pregnancy	Badman, S. G., Vallely, L. M., Toliman, P., Kariwiga, G., Lote, B., Pomat, W., Holmer, C., Guy, R., Luchters, S., Morgan, C., Garland, S. M., Tabrizi, S., Whiley, D., Rogerson, S. J., Mola, G., Wand, H., Donovan, B., Causer, L., Kaldor, J. and Vallely, A.	BMC Infect Dis	2016	A novel point-of-care testing strategy for sexually transmitted infections among pregnant women in high-burden settings: results of a feasibility study in Papua New Guinea
Western Pacific	Australia	MSM	Chow, E. P. F., Walker, S., Read, T. R. H., Chen, M. Y., Bradshaw, C. S. and Fairley, C. K.	Sex Transm Dis	2017	Self-Reported Use of Mouthwash and Pharyngeal Gonorrhoea Detection by Nucleic Acid Amplification Test
Western Pacific	Australia	MSM	Ong, J. J., Fethers, K., Howden, B. P., Fairley, C. K., Chow, E. P. F., Williamson, D. A., Petalotis, I., Aung, E., Kanhutu, K., De Petra, V. and Chen, M. Y.	Clin Microbiol Infect	2017	Asymptomatic and symptomatic urethral gonorrhoea in men who have sex with men attending a sexual health service
Western Pacific	China	MSM	Zhang, X., Jia, M., Chen, M., Luo, H., Chen, H., Luo, W., Zhang, W., Ma, Y., Yang, C., Yang, Y., Zhang, X., Dai, J., Dong, L., Wong, W. C., Zhao, P. and Lu, L.	Sex Transm Dis	2017	Prevalence and the associated risk factors of HIV, STIs and HBV among men who have sex with men in Kunming, China
Western Pacific	China	FSW	Guo Y	Int J STD AIDS	2017	Risk behaviours and prevalences of HIV and sexually transmitted infections among female sex workers in various venues in Changzhou, China
Western Pacific	Australia	MSM	Yang, T. Z. T., Chen, M. Y., Read, T. R. H., Needleman, R., Bradshaw, C. S., Fortune, R., Fairley, C. K. and Chow, E. P. F.	Sex Transm Infect	2018	Sampling technique and detection rates of oropharyngeal and anorectal gonorrhoea using nucleic acid amplification tests in men who have sex with men
Western Pacific	China	pop_based men or women	Huai, P., Li, F., Li, Z., Sun, L., Fu, X., Pan, Q., Yu, G., Chai, Z., Chu, T., Mi, Z., Bao, F., Wang, H., Zhou, B., Wang, C., Sun, Y., Niu, G., Zhang, Y., Fu, F., Lang, X., Wang, X., Zhao, H., Liu, D., Liu, H., Liu, D., Liu, J., Xu, A. and Zhang, F.	BMC Infect Dis	2018	Prevalence, risk factors, and medical costs of Chlamydia trachomatis infections in Shandong Province, China: a population-based, cross-sectional study
Western Pacific	China	pop_based men or women	Luo, Z. Z., Li, W., Wu, Q. H., Zhang, L., Tian, L. S., Liu, L. L., Ding, Y., Yuan, J., Chen, Z. W., Lan, L. N., Wu, X. B., Cai, Y. M., Hong, F. C., Feng, T. J., Zhang, M. and Chen, X. S.	PLoS One	2018	Population-based study of chlamydial and gonococcal infections among women in Shenzhen, China: Implications for programme planning
Western Pacific	China	MSM	Yang, L. G., Zhang, X. H., Zhao, P. Z., Chen, Z. Y., Ke, W. J., Ren, X. Q., Wang, L. Y., Chen, W. Y. and Tucker, J. D.	BMC Infect Dis	2018	Gonorrhea and chlamydia prevalence in different anatomical sites among men who have sex with men: a cross-sectional study in Guangzhou, China
Western Pacific	Korea (Rep. Of)	MSW	Jung M	J Prev. Med & Pub Hlth	2012	Comparison of sexual risky factors of men who have sex with men and sex-buying men as groups vulnerable to sexually transmitted diseases
Western Pacific	Pregnancy	Papua New Guinea	Vallely, L. M., Toliman, P., Ryan, C., Rai, G., Wapling, J., Gabuzzi, J., Allen, J., Opa, C., Munnull, G., Kaima, P., Kombuk, B., Kumbia, A., Kombati, Z., Law, G., Kelly-Hanku, A., Wand, H., Siba, P. M., Mola, G. D. L., Kaldor, J. M. and Vallely, A. J.	BMJ Open	2017	Performance of syndromic management for the detection and treatment of genital Chlamydia trachomatis, Neisseria gonorrhoeae and Trichomonas vaginalis among women attending antenatal, well woman and sexual health clinics in Papua New Guinea: a cross-sectional study
Western Pacific	New	MSW	Goldsamt, L. A., Clatts, M. C., Giang, L. M., Le, B. Q., Colby, D. J. and Yu, G.	Int J STD AIDS	2018	HIV and other STIs in male sex workers: Findings from a sexual health promotion intervention in Vietnam
Western Pacific	New	MSM	Chen	Acta Universitatis Medicinalis	2011	Study on gonococcal and chlamydial infections among men who have sex with men in Nanjing
	WHO Region	Summary
	Africa	41
	Americas ex. North America	25
	Eastern Med	5
	Europe	19
	North America	25
	Asia	18
	Western Pacific	41
	Total	174

## Sheet: Exclusions
Population	Journal	Author	Year of Publication	Title	Reason for exclusion	Comments
FSW	Indian J of Med Research	Hemalatha R	2011	Prevalence of & knowledge, attitude & practices towards HIV & sexually transmitted infections (STIs) among female sex workers (FSWs) in Andhra Pradesh	Duplicate sample of another publication	Exclude it is re-calculation of an older sampled study outside date limit.
FSW	J Acquir Immune Defic Syndr	Wondergem, P., Green, K., Wambugu, S., Asamoah-Adu, C., Clement, N. F., Amenyah, R., Atuahene, K. and Szpir, M.	2015	A short history of HIV prevention programs for female sex workers in Ghana: lessons learned over 3 decades	Unrelated end point - no prevalence reported.	Exclude. Prevalence data is not provided. There is a figure over time, but no stated numbers
FSW	Glob J Hlth Sci	Sarna A	2013	Sexually transmitted infections and reproductive health morbidity in a cohort of female sex workers screened for a microbicide feasibility study in Nellore, India	Subset of the population or subgroup	Exclude population selected for trial admission
MSM	Aids	Jakopanec, I., Schimmer, B., Grjibovski, A. M., Klouman, E. and Aavitsland, P.	2010	Self-reported sexually transmitted infections and their correlates among men who have sex with men in Norway: an Internet-based cross-sectional survey	Lack of comprehensive laboratory screening	Exclude. Self reported infxn.
MSM	Int J STD AIDS	Allen, J. E., Mansergh, G., Mimiaga, M. J., Holman, J. and Herbst, J. H.	2017	Mobile Phone and Internet Use Mostly for Sex-Seeking and Associations With Sexually Transmitted Infections and Sample Characteristics Among Black/African American and Hispanic/Latino Men Who Have Sex With Men in 3 US Cities	Lack of comprehensive laboratory screening	Exclude. Self-reported infxn
MSM	Sex Transm Infect	Speers, D. J., Chua, I. J., Manuel, J. and Marshall, L.	2018	Detection of Neisseria gonorrhoeae and Chlamydia trachomatis from pooled rectal, pharyngeal and urine specimens in men who have sex with men	Lack of comprehensive laboratory screening	Exclude. Lab comparison only.
MSM	J Adolesc Health	Zou, H., Prestage, G., Fairley, C. K., Grulich, A. E., Garland, S. M., Hocking, J. S., Bradshaw, C. S., Cornall, A. M., Tabrizi, S. N., Morrow, A. and Chen, M. Y.	2014	Sexual behaviors and risk for sexually transmitted infections among teenage men who have sex with men	Literature Reivew	Exlcude Lit review. Relevant papers identified.
MSM	PLoS One	Chow EP, Tucker JD, Wong F	2014	Disparities and Risks of Sexually Transmissible Infections among Men Who Have Sex with Men in China: A MetaAnalysis and Data Synthesis	Literature Reivew	Exclude. Lit review - also studies included were too old.
MSM	Soft Science of Health 24: 547–549, 553.	Gao LM, Chen L, Ma Y, Lu JB, Li LX, et al.	2010	[HIV/STD infection and KABP status among men who have sex with men in Yuxi city, Yunnan province, 2009–2010].	Original paper could not be retrieved	Exclude: Unable to retrieve paper from Soft Science of Health.
MSM	Occupation and Health 26:	Chen SH, Chen SH, Zhu JQ, Yang NH	2010	[Investigation on HIV and STI Infections among Men Who Have Sex with Men in Nanning City during 2006–2008].	Original paper could not be retrieved	Exclude: Unable to retrieve paper from Occupation and Health
MSM	AIDS	Jansen	2011	Ongoing HIV-1 transmission among men who have sex with men in Amsterdam: a 25-year prospective cohort study	Subset of the population or subgroup	Exclude. Primary outcome was HIV, gono an associated factor
MSM	Int J STD AIDS	Jimenez	2013	Prevalence of pharyngeal infection by Neisseria gonorrhoeae among human immunodeficiency virus-positive men who have sex with men in downtown Madrid, 2011	Subset of the population or subgroup	Exclude. HIV positive only.
MSM	Sex Transm Dis	Konda, K. A., Lescano, A. G., Celentano, D. D., Hall, E., Montano, S. M., Kochel, T. J., Coates, T. J. and Caceres, C. F.	2013	In Peru, reporting male sex partners imparts significant risk of incident HIV/sexually transmitted infection: all men Engaging in same-sex behavior need prevention services	Subset of the population or subgroup	Exclude. RCT population - high risk group identified ethnograpically.
MSM	Sex Transm Dis	Turner, A. N., Reese, P. C., Ervin, M., Davis, J. A., Fields, K. S. and Bazan, J. A.	2013	HIV, rectal chlamydia, and rectal gonorrhea in men who have sex with men attending a sexually transmitted disease clinic in a midwestern US city	Subset of the population or subgroup	Exclude. Men reporting receptive anal intercourse only. Woudl lead to underestimate of total burden of gono.
MSM	Int J STD AIDS	Keaveney	2014	High prevalence of asymptomatic sexually transmitted infections in HIV-infected men who have sex with men: a stimulus to improve screening	Subset of the population or subgroup	Exclude.HIV positive only.
MSM	BMC Public Health	Cunha	2015	Chlamydia trachomatis, Neisseria gonorrhoeae and syphilis among men who have sex with men in Brazil	Subset of the population or subgroup	Exclude. Not representative of MSM population generally. 72% are HIV+
MSM	BMC Public Health	Dutt	2015	High prevalence of rectal gonorrhoea among men reporting contact with men with gonorrhoea: Implications for epidemiological treatment	Subset of the population or subgroup	Exclude. Contacts of gono cases only.
MSM	AIDS Res Hum Retroviruses	Kelley, C. F., Vaughan, A. S., Luisi, N., Sanchez, T. H., Salazar, L. F., Frew, P. M., Cooper, H. L., Diclemente, R., del Rio, C., Sullivan, P. S. and Rosenberg, E. S.	2015	The Effect of High Rates of Bacterial Sexually Transmitted Infections on HIV Incidence in a Cohort of Black and White Men Who Have Sex with Men in Atlanta, Georgia	Subset of the population or subgroup	Exclude. Selected for ethcni black/white mix.
MSM	BMC Infect Dis	Marcus	2015	Risk factors for HIV and STI diagnosis in a community-based HIV/STI testing and counselling site for men having sex with men (MSM) in a large German city in 2011-2012	Subset of the population or subgroup	Exclude. Study designed to detect asymptomatic pharyngeal and rectal infections only through screening.
MSM	PLoS One	Remis RS	2016	Prevalence of Sexually Transmitted Viral and Bacterial Infections in HIV-Positive and HIV-Negative Men Who Have Sex with Men in Toronto	Subset of the population or subgroup	Exclude. HIV+ were oversampled.
MSM	Sex Transm Infect	Rice, C. E., Lynch, C. D., Norris, A. H., Davis, J. A., Fields, K. S., Ervin, M. and Turner, A. N.	2016	Group Sex and Prevalent Sexually Transmitted Infections Among Men Who Have Sex with Men	Subset of the population or subgroup	Exclude. Group sex only.
MSM	Antimicrob Agents Chemother	Dukers-Muijrers, N., van Rooijen, M. S., Hogewoning, A., van Liere, G., Steenbakkers, M. and Hoebe, C.	2017	Incidence of repeat testing and diagnoses of Chlamydia trachomatis and Neisseria gonorrhoea in swingers, homosexual and heterosexual men and women at two large Dutch STI clinics, 2006-2013	Subset of the population or subgroup	Exclude. Swingers
MSM	STI	Bellhouse, C., Walker, S., Fairley, C. K., Vodstrcil, L. A., Bradshaw, C. S., Chen, M. Y. and Chow, E. P. F.	2018	Patterns of sexual behaviour and sexual healthcare needs among transgender individuals in Melbourne, Australia, 2011-2014	Subset of the population or subgroup	Exclude: Transgender only.
MSM	Sex Transm Infect	Sanders, E. J., Thiong'o, A. N., Okuku, H. S., Mwambi, J., Priddy, F., Shafi, J., de Vries, H., McClelland, R. S. and Graham, S. M.	2010	High prevalence of Chlamydia trachomatis and Neisseria gonorrhoeae infections among HIV-1 negative men who have sex with men in coastal Kenya	Symptomatic only	Exclude. Symptomatic only.
MSM	Sex Transm Dis	Mezzini, T. M., Waddell, R. G., Douglas, R. J. and Sadlon, T. A.	2013	Mycoplasma genitalium: prevalence in men presenting with urethritis to a South Australian public sexual health clinic	Symptomatic only	Exclude. Symptomatic only.
MSM	J Infect Public Health	Aggarwal	2016	Mobile Phone and Internet Use Mostly for Sex-Seeking and Associations With Sexually Transmitted Infections and Sample Characteristics Among Black/African American and Hispanic/Latino Men Who Have Sex With Men in 3 US Cities	Symptomatic only	Exclude. Symptomatic only.
MSM	J Eur Acad Dermatol Venereol	Bissessor, M., Tabrizi, S. N., Bradshaw, C. S., Fairley, C. K., Hocking, J. S., Garland, S. M., Twin, J., Poljak, M., Peel, J. and Chen, M. Y.	2016	The contribution of Mycoplasma genitalium to the aetiology of sexually acquired infectious proctitis in men who have sex with men	Symptomatic only	Exclude. Symptomatic only.
MSM	Sex Transm Infect	Bernstein, K. T., Marcus, J. L., Nieri, G., Philip, S. S. and Klausner, J. D.	2010	Rectal gonorrhea and chlamydia reinfection is associated with increased risk of HIV seroconversion	Unrelated end point - no prevalence reported.	Exclude. Assocation between past gono infxn and new HIV seroconversion
MSM	J Acquir Immune Defic Syndr	Jin	2010	Anal sexually transmitted infections and risk of HIV infection in homosexual men	Unrelated end point - no prevalence reported.	Exclude. Only hazard ratio reported (assocation with HIV+). No prevalence.
MSM	Sex Transm Dis	Marcus, J. L., Bernstein, K. T., Stephens, S. C., Snell, A., Kohn, R. P., Liska, S. and Klausner, J. D.	2010	Sentinel surveillance of rectal chlamydia and gonorrhea among males--San Francisco, 2005-2008	Unrelated end point - no prevalence reported.	Exclude.No summary measure and clear outcomes reported.
MSM	Sex Transm Dis	Soni, S., Alexander, S., Verlander, N., Saunders, P., Richardson, D., Fisher, M. and Ison, C.	2010	The prevalence of urethral and rectal Mycoplasma genitalium and its associations in men who have sex with men attending a genitourinary medicine clinic	Unrelated end point - no prevalence reported.	Exclude. Gono as a risk factor
MSM	Sex Transm Dis	Templeton, D. J., Jin, F., McNally, L. P., Imrie, J. C., Prestage, G. P., Donovan, B., Cunningham, P. H., Kaldor, J. M., Kippax, S. and Grulich, A. E.	2010	Prevalence, incidence and risk factors for pharyngeal gonorrhoea in a community-based HIV-negative cohort of homosexual men in Sydney, Australia	Unrelated end point - no prevalence reported.	Exclude. Incidence of pharyngeal only. No prevalence estimate.
MSM	Sex Transm Dis	Heymans, R., Schouls, L. M., van der Heide, H. G., van der Loeff, M. F. and Bruisten, S. M.	2011	Multiple-locus variable-number tandem repeat analysis of Neisseria gonorrhoeae	Unrelated end point - no prevalence reported.	Exclude. MLST analyses.
MSM	Sex Transm Dis	Murray, J. M., Prestage, G., Grierson, J., Middleton, M. and McDonald, A.	2011	Increasing HIV diagnoses in Australia among men who have sex with men correlated with the growing number not taking antiretroviral therapy	Unrelated end point - no prevalence reported.	Exclude. No prevalence estimate provided.
MSM	Int J STD AIDS	Muzny, C. A., Sunesara, I. R., Martin, D. H. and Mena, L. A.	2011	Sexually transmitted infections and risk behaviors among African American women who have sex with women: does sex with men make a difference?	Unrelated end point - no prevalence reported.	Exclude. Outcomes reported in women.
MSM	Sex Transm Infect	Goldstein, E., Kirkcaldy, R. D., Reshef, D., Berman, S., Weinstock, H., Sabeti, P., Del Rio, C., Hall, G., Hook, E. W. and Lipsitch, M.	2012	Factors related to increasing prevalence of resistance to ciprofloxacin and other antimicrobial drugs in Neisseria gonorrhoeae, United States	Unrelated end point - no prevalence reported.	Exclude. Antibiotic resistance only.
MSM	J Clin Microbiol	Heymans, R., A, A. M., Bruisten, S. M., Heijman, T., Geskus, R. B., Speksnijder, A. G., Davidovich, U., de Vries, H. J., Coutinho, R. A. and Schim van der Loeff, M. F.	2012	Distinct Neisseria gonorrhoeae transmission networks among men who have sex with men in Amsterdam, The Netherlands	Unrelated end point - no prevalence reported.	Exclude. Molecular typing and sexual networks.
MSM	Zhonghua Yu Fang Yi Xue Za Zhi	Hotton, A. L., Gratzer, B. and Mehta, S. D.	2012	Association between serosorting and bacterial sexually transmitted infection among HIV-negative men who have sex with men at an urban lesbian, gay, bisexual, and transgender health center	Unrelated end point - no prevalence reported.	Exclude. No estimate of prevalence overall - reported by seroconcordance only.
MSM	Zhonghua Yu Fang Yi Xue Za Zhi	Liu, Y. J., Wang, X. F., Song, L., Jiang, S. L., Li, S. M., Luo, F. J., Shi, W. and Wang, N.	2012	[The sexual behavior characteristics and STD infection status of women who have sex with women in Beijing]	Unrelated end point - no prevalence reported.	Exclude. Women who have sex with women only.
MSM	BMC Infect Dis	Zou, H., Fairley, C. K., Guy, R. and Chen, M. Y.	2012	The efficacy of clinic-based interventions aimed at increasing screening for bacterial sexually transmitted infections among men who have sex with men: a systematic review	Unrelated end point - no prevalence reported.	Exclude. Systematic review of interventions to increase screening.
MSM	Sex Transm Infect	Cole, M. J., Thomas, D. R., Chisholm, S. A., Abdullah, A. N., Birley, H., Hosein, I., Kubiak, E., White, D., Martin, I. and Ison, C. A.	2013	Molecular epidemiology of gonorrhoea in Wales (UK)	Unrelated end point - no prevalence reported.	Exclude. Mol epi only.
MSM	BMC Infect Dis	Ison, C. A., Town, K., Obi, C., Chisholm, S., Hughes, G., Livermore, D. M. and Lowndes, C. M.	2013	Decreased susceptibility to cephalosporins among gonococci: data from the Gonococcal Resistance to Antimicrobials Surveillance Programme (GRASP) in England and Wales, 2007-2011	Unrelated end point - no prevalence reported.	Exclude. Antibiotic resistance only.
MSM	Sex Transm Infect	Raymond, H. F., Chen, Y. H., Ick, T., Scheer, S., Bernstein, K., Liska, S., Louie, B., Pandori, M. and McFarland, W.	2013	A new trend in the HIV epidemic among men who have sex with men, San Francisco, 2004-2011	Unrelated end point - no prevalence reported.	Exclude. Only history of gono infection reported. Topic is HIV.
MSM	Sex Transm Infect	Brown, B., Davtyan, M., Leon, S. R., Sanchez, H., Calvo, G., Klausner, J. D. and Galea, J.	2014	A prospective cohort study characterising the role of anogenital warts in HIV acquisition among men who have sex with men: a study protocol	Unrelated end point - no prevalence reported.	Exclude. Study protocol
MSM	Med Mal Infect	Estrich, C. G., Gratzer, B. and Hotton, A. L.	2014	Differences in sexual health, risk behaviors, and substance use among women by sexual identity: Chicago, 2009-2011	Unrelated end point - no prevalence reported.	Exclude. Lesbian women only.
MSM	BMJ Open	Ronn, M., Hughes, G., White, P., Simms, I., Ison, C. and Ward, H.	2014	Characteristics of LGV repeaters: analysis of LGV surveillance data	Unrelated end point - no prevalence reported.	Exclude. No gono prevalence reported.
MSM	PLoS One	Chew, K. W., Blum, M. L., Javanbakht, M., Clare, L. E., Bornfleth, L. D., Bolan, R., Bhattacharya, D. and Gorbach, P. M.	2015	Low prevalence of hepatitis C co-infection in recently HIV-infected minority men who have sex with men in Los Angeles: a cross-sectional study	Unrelated end point - no prevalence reported.	Exclude. Gono as a risk factor for HCV
MSM	BMC Public Health	Dukers-Muijrers, N. H., van Liere, G. A., Wolffs, P. F., Den Heijer, C., Werner, M. I. and Hoebe, C. J.	2015	Antibiotic use before chlamydia and gonorrhea genital and extragenital screening in the sexually transmitted infection clinical setting	Unrelated end point - no prevalence reported.	Exclude. No estimate of prevalence. Antibiotic use only.
MSM	STD	Ling, D. I., Janjua, N. Z., Wong, S., Krajden, M., Hoang, L., Morshed, M., Achen, M., Murti, M., Lester, R. T., Wong, J., Ogilvie, G. and Gilbert, M.	2015	Sexually transmitted infection trends among gay or bisexual men from a clinic-based sentinel surveillance system in British Columbia, Canada	Unrelated end point - no prevalence reported.	Exclude. IRRs only. No estimate of prevalence.
MSM	Clin Infect Dis	Trebach, J. D., Chaulk, C. P., Page, K. R., Tuddenham, S. and Ghanem, K. G.	2015	Neisseria gonorrhoeae and Chlamydia trachomatis among women reporting extragenital exposures	Unrelated end point - no prevalence reported.	Exclude. Women only.
MSM	J Acquir Immune Defic Syndr	Barbee, L. A., Tat, S., Dhanireddy, S. and Marrazzo, J. M.	2016	Implementation and Operational Research: Effectiveness and Patient Acceptability of a Sexually Transmitted Infection Self-Testing Program in an HIV Care Setting	Unrelated end point - no prevalence reported.	Exclude. Research methodology.
MSM	Sex Transm Infect	Didelot, X., Dordel, J., Whittles, L. K., Collins, C., Bilek, N., Bishop, C. J., White, P. J., Aanensen, D. M., Parkhill, J., Bentley, S. D., Spratt, B. G. and Harris, S. R.	2016	Genomic Analysis and Comparison of Two Gonorrhea Outbreaks	Unrelated end point - no prevalence reported.	Exclude. Genomic analysis of two outbreaks.
MSM	J Med Microbiol	Fingerhuth, S. M., Bonhoeffer, S., Low, N. and Althaus, C. L.	2016	Antibiotic-Resistant Neisseria gonorrhoeae Spread Faster with More Treatment, Not More Sexual Partners	Unrelated end point - no prevalence reported.	Exclude. Antibiotic resistance only.
MSM	G Ital Dermatol Venereol	Garbers, S., Friedman, A., Martinez, O., Scheinmann, R., Bermudez, D., Silva, M., Silverman, J. and Chiasson, M. A.	2016	Adapting the Get Yourself Tested Campaign to Reach Black and Latino Sexual-Minority Youth	Unrelated end point - no prevalence reported.	Exclude. Methodological paper. Focus groups.
MSM	Int J STD AIDS	Katz, D. A., Dombrowski, J. C., Bell, T. R., Kerani, R. P. and Golden, M. R.	2016	HIV Incidence Among Men Who Have Sex With Men After Diagnosis With Sexually Transmitted Infections	Unrelated end point - no prevalence reported.	Exclude. No denominator reported.
MSM	BMC Infect Dis	Kojima, N., Davey, D. J. and Klausner, J. D.	2016	Pre-exposure prophylaxis for HIV infection and new sexually transmitted infections among men who have sex with men	Unrelated end point - no prevalence reported.	Exclude. IRRs only
MSM	Clin Microbiol Infect	Nyatsanza, F., Trivedy, A. and Brook, G.	2016	The effect of introducing routine self-taken extra-genital swabs in a genitourinary medicine clinic cohort: a before and after study	Unrelated end point - no prevalence reported.	Exclude. Intervention study.
MSM	J Clin Microbiol	Sultan, B., White, J. A., Fish, R., Carrick, G., Brima, N., Copas, A., Robinson, A., Gilson, R., Mercey, D. and Benn, P.	2016	The "3 in 1" Study: Pooling Self-Taken Pharyngeal, Urethral, and Rectal Samples into a Single Sample for Analysis for Detection of Neisseria gonorrhoeae and Chlamydia trachomatis in Men Who Have Sex with Men	Unrelated end point - no prevalence reported.	Exclude. Lab comparison only.
MSM	Sex Transm Dis	Trembizki, E., Wand, H., Donovan, B., Chen, M., Fairley, C. K., Freeman, K., Guy, R., Kaldor, J. M., Lahra, M. M., Lawrence, A., Lau, C., Pearson, J., Regan, D. G., Ryder, N., Smith, H., Stevens, K., Su, J. Y., Ward, J. and Whiley, D. M.	2016	The Molecular Epidemiology and Antimicrobial Resistance of Neisseria gonorrhoeae in Australia: A Nationwide Cross-Sectional Study, 2012	Unrelated end point - no prevalence reported.	Exclude. Mol epi only.
MSM	Sex Transm Dis	Wilkinson, A. L., Pedrana, A. E., El-Hayek, C., Vella, A. M., Asselin, J., Batrouney, C., Fairley, C. K., Read, T. R., Hellard, M. and Stoove, M.	2016	The Impact of a Social Marketing Campaign on HIV and Sexually Transmissible Infection Testing Among Men Who Have Sex With Men in Australia	Unrelated end point - no prevalence reported.	Exclude. Trends over time rather than prevalence
MSM	Int J STD AIDS	Jenness, S. M., Weiss, K. M., Goodreau, S. M., Gift, T., Chesson, H., Hoover, K. W., Smith, D. K., Liu, A. Y., Sullivan, P. S. and Rosenberg, E. S.	2017	Incidence of Gonorrhea and Chlamydia Following Human Immunodeficiency Virus Preexposure Prophylaxis Among Men Who Have Sex With Men: A Modeling Study	Unrelated end point - no prevalence reported.	Exclude. Modelling study
MSM	Sex Transm Dis	Muzny, C. A., Harbison, H. S., Austin, E. L., Schwebke, J. R., Van Der Pol, B. and Hook, E. W., 3rd	2017	Sexually Transmitted Infection Risk among Women Is Not Fully Explained by Partner Numbers	Unrelated end point - no prevalence reported.	Exclude. Women.
MSM	PLoS One	Payne, L., Lawrence, D., Soni, S., Llewellyn, C. and Dean, G.	2017	Investigating factors for increased gonorrhoea re-infection in men who have sex with men attending a genitourinary clinic: a qualitative study	Unrelated end point - no prevalence reported.	Exclude. Qualitative study
MSM	PLoS One	Rekart, M. L., Ndifon, W., Brunham, R. C., Dushoff, J., Park, S. W., Rawat, S. and Cameron, C. E.	2017	A double-edged sword: does highly active antiretroviral therapy contribute to syphilis incidence by impairing immunity to Treponema pallidum?	Unrelated end point - no prevalence reported.	Exclude. No gono prevalence reported.
MSM	Int J STD AIDS	Unemo, M., Bradshaw, C. S., Hocking, J. S., de Vries, H. J. C., Francis, S. C., Mabey, D., Marrazzo, J. M., Sonder, G. J. B., Schwebke, J. R., Hoornenborg, E., Peeling, R. W., Philip, S. S., Low, N. and Fairley, C. K.	2017	Sexually transmitted infections: challenges ahead	Unrelated end point - no prevalence reported.	Exclude. More Editorial
MSM	Sex Transm Infect	Bartelsman, M., Vaughan, K., van Rooijen, M. S., de Vries, H. J. C. and Xiridou, M.	2018	Impact of point-of-care management on the transmission of anogenital gonococcal infections among men who have sex with men in Amsterdam: a mathematical modelling and cost-effectiveness study	Unrelated end point - no prevalence reported.	Exclude. Modelling study
MSM	Sex Transm Dis	Peters, J., Cresswell, F., Amor, L., Cole, K., Dean, G., Didelot, X., De Silva, D., Eyre, D. W. and Paul, J.	2018	Whole genome sequencing of Neisseria gonorrhoeae reveals transmission clusters involving patients of mixed HIV serostatus	Unrelated end point - no prevalence reported.	Exclude. WGS
MSM	Sex Transm Infect	Ramadhani, H. O., Liu, H., Nowak, R. G., Crowell, T. A., Ndomb, T., Gaydos, C., Peel, S., Ndembi, N., Baral, S. D., Ake, J. and Charurat, M. E.	2017	Sexual partner characteristics and incident rectal Neisseria gonorrhoeae and Chlamydia trachomatis infections among gay men and other men who have sex with men (MSM): a prospective cohort in Abuja and Lagos, Nigeria	Unrelated end point - no prevalence reported.	Exclude. Incident infections only are reported.
Pop-based	Lancet Infect Dis	Hunte, T., Alcaide, M. and Castro, J.	2010	Rectal infections with chlamydia and gonorrhoea in women attending a multiethnic sexually transmitted diseases urban clinic	Subset of the population or subgroup	Exclude. Rectal infections in women attending an STI clinic.
Pop-based	Sex Transm Dis	Bradley	2012	Prevalence of Neisseria gonorrhoeae infections among men and women entering the National Job Training Program--United States, 2004-2009	Superceded by more recent data	Exclude. Numbers now reported from NJTP in 2018.
Pop-based	Lancet	Garcia	2012	Prevention of sexually transmitted infections in urban communities (Peru PREVEN): a multicomponent community-randomised controlled trial	Duplicate sample of another publication	Exclude. Duplicate of Carcamo
Pop-based	Am J Mens Health	Evans, M. W., Borrero, S., Yabes, J. and Rosenfeld, E. A.	2017	Sexual Behaviors and Sexually Transmitted Infections Among Male Veterans and Nonveterans	Lack of comprehensive laboratory screening	Exclude. Self reported STI
Pop-based	BMC Res Notes	Darre, T., Saka, B., Walla, A., Ekouevi, K. D. and Folligan, K.	2018	Sexuality, sexually transmitted infections and contraception among health sciences students in university of Lome, Togo	Lack of comprehensive laboratory screening	Exclude. Self-reported infection only.
Pop-based	Sex Transm Dis	Faber	2011	Genital chlamydia, genital herpes, Trichomonas vaginalis and gonorrhea prevalence, and risk factors among nearly 70,000 randomly selected women in 4 Nordic countries	Lack of comprehensive laboratory screening	Exclude. Self reported infection only.
Pop-based	J Community Health	Rajapure	2013	Prevalence and risk factors associated with sexually transmitted diseases (STDs) in Sikkim	Lack of comprehensive laboratory screening	Exclude. Self reported disease only.
Pop-based	Ann Intern Med	Zakher, B., Cantor, A. G., Pappas, M., Daeges, M. and Nelson, H. D.	2014	Screening for gonorrhea and Chlamydia: a systematic review for the U.S. Preventive Services Task Force	Literature Reivew	Exlcude Systematic review - references screened.
Pop-based	Int J Circumpolar Health	Berntsen, S., Karlsen, A. P. H., Pedersen, M. L. and Mulvad, G.	2017	Gonorrhoea in Greenland, incidence and previous preventive measures: a review to improve future strategies	Literature Reivew	Exlcude Literature review - references screened.
Pop-based	Enferm Clin	Ariza-Mejia	2010	[Gonococcal infection related hospital admissions in Madrid: 1997-2006]	Subset of the population or subgroup	Exclude. Hospitalizations only.
Pop-based	Rev Soc Bras Med Trop	Barbosa	2010	Prevalence of Neisseria gonorrhoeae and Chlamydia trachomatis infection in men attending STD clinics in Brazil	Subset of the population or subgroup	Exclude. Covers wide geography, but STD clinic only.
Pop-based	Obstet Gynecol	Barry, P. M., Kent, C. K., Philip, S. S. and Klausner, J. D.	2010	Results of a program to test women for rectal chlamydia and gonorrhea	Subset of the population or subgroup	Exclude. STD clinic attendees only.
Pop-based	J Eur Acad Dermatol Venereol	Borges da Costa	2010	Sexually transmitted infections and related sociodemographic factors in Lisbon's major Venereology Clinic: a descriptive study of the first 4 months of 2007	Subset of the population or subgroup	Exclude. STD clinic attendees only.
Pop-based	J Pediatr Adolesc Gynecol	Giannini, C. M., Kim, H. K., Mortensen, J., Mortensen, J., Marsolo, K. and Huppert, J.	2010	Culture of non-genital sites increases the detection of gonorrhea in women	Subset of the population or subgroup	Exclude. Culture of non-genital sites increases the detection of gonorrhea in women
Pop-based	Obstet Gynecol	Graseck, A. S., Secura, G. M., Allsworth, J. E., Madden, T. and Peipert, J. F.	2010	Home screening compared with clinic-based screening for sexually transmitted infections	Subset of the population or subgroup	Exclude. Only those screened 12 months earlier
Pop-based	Sex Transm Dis	Hancock, E. B., Manhart, L. E., Nelson, S. J., Kerani, R., Wroblewski, J. K. and Totten, P. A.	2010	Comprehensive assessment of sociodemographic and behavioral risk factors for Mycoplasma genitalium infection in women	Subset of the population or subgroup	Exclude. STI clinic attendees only.
Pop-based	J Infect Chemother	Choe	2011	Prevalence of sexually transmitted infections and the sexual behavior of elderly people presenting to health examination centers in Korea	Subset of the population or subgroup	Exclude. Not representative of the general adult population.
Pop-based	Enferm Infecc Microbiol Clin	Corbeto	2011	[Prevalence and determining factors of acquiring C. trachomatis infection among adolescents and young adults in Catalonia]	Subset of the population or subgroup	Exclude. STI clinic - Not representative of general population - high risk only.
Pop-based	Ann Saudi Med	Maan	2011	Sexually transmitted infections in Pakistan	Subset of the population or subgroup	Exclude STI clinic attendees
Pop-based	Sex Health	Seth, P., Wingood, G. M., Diclemente, R. J., Crosby, R. A., Salazar, L. F., Rose, E. S. and Sales, J. M.	2011	Differences between African-American adolescent females with and without human papillomavirus infection	Subset of the population or subgroup	Exclude. Subgoup of a subgroup
Pop-based	Int J STD AIDS	Haseen	2012	Sexually transmitted infections and sexual behaviour among youth clients of hotel-based female sex workers in Dhaka, Bangladesh	Subset of the population or subgroup	Exclude. Clients of FSWs.
Pop-based	Sex Transm Infect	Hopkins, M. J., Smith, G., Hart, I. J. and Alloba, F.	2012	Screening tests for Chlamydia trachomatis or Neisseria gonorrhoeae using the cobas 4800 PCR system do not require a second test to confirm: an audit of patients issued with equivocal results at a sexual health clinic in the Northwest of England, U.K	Subset of the population or subgroup	Exclude. Study population is only those with equivocal test results
Pop-based	Int J STD AIDS	Koedijk, F. D., van Bergen, J. E., Dukers-Muijrers, N. H., van Leeuwen, A. P., Hoebe, C. J. and van der Sande, M. A.	2012	The value of testing multiple anatomic sites for gonorrhoea and chlamydia in sexually transmitted infection centres in the Netherlands, 2006-2010	Subset of the population or subgroup	Exclude. STI clinic attendees only.
Pop-based	Isr Med Assoc J	Mor, Z., Shohat, T., Goor, Y. and Dan, M.	2012	Risk behaviors and sexually transmitted diseases in gay and heterosexual men attending an STD clinic in Tel Aviv, Israel: a cross-sectional study	Subset of the population or subgroup	Exclude. STI clinic attendees only.
Pop-based	Bmj	Stewart, C. M., Schoeman, S. A., Booth, R. A., Smith, S. D., Wilcox, M. H. and Wilson, J. D.	2012	Assessment of self taken swabs versus clinician taken swab cultures for diagnosing gonorrhoea in women: single centre, diagnostic accuracy study	Subset of the population or subgroup	Exclude. STI clinic attendees only.
Pop-based	Euro Surveill	Colson	2013	Real-time laboratory surveillance of sexually-transmissible infections in Marseille University hospitals reveals rise of gonorrhoea, syphilis and human immunodeficiency virus seroconversions in 2012	Subset of the population or subgroup	Exclude. Appears to be an outbreak year, 2012.
Pop-based	J Microbiol Biotechnol	Kim	2013	Epidemiological trends of sexually transmitted infections among women in Cheonan, South Korea, 2006-2012	Subset of the population or subgroup	Exclude. Hospital-based STI clinic.
Pop-based	Eur J Dermatol	Clarivet	2014	Prevalence of Chlamydia trachomatis, Neisseria gonorrhoeae and Mycoplasma genitalium in asymptomatic patients under 30 years of age screened in a French sexually transmitted infections clinic	Subset of the population or subgroup	Exclude. Asymptomatic screening only. Young population
Pop-based	Int J STD AIDS	de Coul	2014	Sexual behaviour and sexually transmitted infections in sexually transmitted infection clinic attendees in the Netherlands, 2007-2011	Subset of the population or subgroup	Exclude. STI clinic attendees only.
Pop-based	J Emerg Med	Krivochenitser, R., Bicker, E., Whalen, D., Gardiner, C. and Jones, J. S.	2014	Adolescent women with sexually transmitted infections: who gets lost to follow-up?	Subset of the population or subgroup	Exclude. ED attendees
Pop-based	BMC Infect Dis	Nakashima	2014	Prevalence of human papillomavirus infection in the oropharynx and urine among sexually active men: a comparative study of infection by papillomavirus and other organisms, including Neisseria gonorrhoeae, Chlamydia trachomatis, Mycoplasma spp., and Ureaplasma spp	Subset of the population or subgroup	Exclude as STI clinic attendees and many symptomatic
Pop-based	Sex Transm Infect	van Liere, G. A., Hoebe, C. J. and Dukers-Muijrers, N. H.	2014	Evaluation of the anatomical site distribution of chlamydia and gonorrhoea in men who have sex with men and in high-risk women by routine testing: cross-sectional study revealing missed opportunities for treatment strategies	Subset of the population or subgroup	Exclude. STI clinic attendees only.
Pop-based	Clin Pediatr (Phila)	Yavorsky	2014	Prevalence of sexually transmitted infections in at-risk adolescent females at a comprehensive, stand-alone adolescent health center in New York City	Subset of the population or subgroup	Exclude. Limited to population 12-19 yrs intending to get or recieved gardasil ….
Pop-based	Mil Med	Duplessis	2015	Gonorrhea surveillance in Ghana, Africa	Subset of the population or subgroup	Exclude. Military
Pop-based	Sex Transm Dis	Eitle, D., Greene, K. and Eitle, T. M.	2015	American Indians, substance use, and sexual behavior: do predictors of sexually transmitted infections explain the race gap among young adults?	Subset of the population or subgroup	Exclude. Infection in substance users.
Pop-based	Contraception	Grentzer, J. M., Peipert, J. F., Zhao, Q., McNicholas, C., Secura, G. M. and Madden, T.	2015	Risk-based screening for Chlamydia trachomatis and Neisseria gonorrhoeae prior to intrauterine device insertion	Subset of the population or subgroup	Exclude. Women presenting for IUD insertion
Pop-based	Sex Transm Dis	Lim, R. B., Wong, M. L., Cook, A. R., Brun, C., Chan, R. K., Sen, P. and Chio, M.	2015	Determinants of Chlamydia, Gonorrhea, and Coinfection in Heterosexual Adolescents Attending the National Public Sexually Transmitted Infection Clinic in Singapore	Subset of the population or subgroup	Exclude. STI clinic attendees only.
Pop-based	Int J STD AIDS	Roston A	2015	Get Yourself Tested 2011-2012: findings and prevalence of Chlamydia trachomatis and Neisseria gonorrhoeae at an urban public health system	Subset of the population or subgroup	Exclude. Results of get tested campaign, have state level data.
Pop-based	Sex Transm Infect	Winston	2015	Prevalence of sexually transmitted infections including HIV in street-connected adolescents in western Kenya	Subset of the population or subgroup	Exclude. Street dwelling adolescent sex workers. Very specific group.
Pop-based	Sex Transm Infect	Marks, M., Bottomley, C., Tome, H., Pitakaka, R., Butcher, R., Sokana, O., Kako, H., Solomon, A. W. and Mabey, D. C.	2016	Mass drug administration of azithromycin for trachoma reduces the prevalence of genital Chlamydia trachomatis infection in the Solomon Islands	Subset of the population or subgroup	Exclude. Study conducted after mass administration of azithromycin to prevent trachoma.
Pop-based	Sex Transm Dis	Nall, J., Barr, B., McNeil, C. J. and Bachmann, L. H.	2016	Implementation of Oral and Rectal Gonococcal and Chlamydial Nucleic Acid Amplification-Based Testing as a Component of Local Health Department Activities	Subset of the population or subgroup	Exclude. STD clinic attendees only.
Pop-based	Sex Health	Silver, B., Kaldor, J. M., Rumbold, A., Ward, J., Smith, K., Dyda, A., Ryder, N., Yip, T. W., Su, J. Y. and Guy, R. J.	2016	Community and clinic-based screening for curable sexually transmissible infections in a high prevalence setting in Australia: a retrospective longitudinal analysis of clinical service data from 2006 to 2009	Subset of the population or subgroup	Exclude. Subgoup of a subgroup
Pop-based	MMWR	Watson Joana	2016	Increased Gonorrhea Cases - Utah, 2009-2014	Subset of the population or subgroup	Exclude. Utah state notified cases.
Pop-based	BMJ Open	Xiong	2016	Analysis of the sex ratio of reported gonorrhoea incidence in Shenzhen, China	Subset of the population or subgroup	Exclude. High risk only subgroup
Pop-based	BMC Infect Dis	den Heijer, C. D. J., Hoebe, C., van Liere, G., van Bergen, J., Cals, J. W. L., Stals, F. S. and Dukers-Muijrers, N.	2017	A comprehensive overview of urogenital, anorectal and oropharyngeal Neisseria gonorrhoeae testing and diagnoses among different STI care providers: a cross-sectional study	Subset of the population or subgroup	Exclude. Only high risk people were included at GP clinics.
Pop-based	J Clin Microbiol	Munson, E., Wenten, D., Jhansale, S., Schuknecht, M. K., Pantuso, N., Gerritts, J., Steward, A., Munson, K. L., Napierala, M. and Hamer, D.	2017	Expansion of Comprehensive Screening of Male Sexually Transmitted Infection Clinic Attendees with Mycoplasma genitalium and Trichomonas vaginalis Molecular Assessment: a Retrospective Analysis	Subset of the population or subgroup	Exclude. STI clinic attendees only.
Pop-based	BMJ Open	Vallely, L. M., Toliman, P., Ryan, C., Rai, G., Wapling, J., Gabuzzi, J., Allen, J., Opa, C., Munnull, G., Kaima, P., Kombuk, B., Kumbia, A., Kombati, Z., Law, G., Kelly-Hanku, A., Wand, H., Siba, P. M., Mola, G. D. L., Kaldor, J. M. and Vallely, A. J.	2017	Performance of syndromic management for the detection and treatment of genital Chlamydia trachomatis, Neisseria gonorrhoeae and Trichomonas vaginalis among women attending antenatal, well woman and sexual health clinics in Papua New Guinea: a cross-sectional study	Subset of the population or subgroup	Exclude. STI clinic attendees only.
Pop-based	Clin Infect Dis	van Liere, G., Dukers-Muijrers, N., Levels, L. and Hoebe, C.	2017	High Proportion of Anorectal Chlamydia trachomatis and Neisseria gonorrhoeae After Routine Universal Urogenital and Anorectal Screening in Women Visiting the Sexually Transmitted Infection Clinic	Subset of the population or subgroup	Exclude. STI clinic attendees only.
Pop-based	Sex Transm Infect	Barger, A. C., Pearson, W. S., Rodriguez, C., Crumly, D., Mueller-Luckey, G. and Jenkins, W. D.	2018	Sexually transmitted infections in the Delta Regional Authority: significant disparities in the 252 counties of the eight-state Delta Region Authority	Subset of the population or subgroup	Exclude. Specific population.
Pop-based	Sex Transm Infect	Barnard, S., Free, C., Bakolis, I., Turner, K. M. E., Looker, K. J. and Baraitser, P.	2018	Comparing the characteristics of users of an online service for STI self-sampling with clinic service users: a cross-sectional analysis	Subset of the population or subgroup	Exclude. STI population
Pop-based	Mil Med Res	Bautista, C. T., Wurapa, E. K., Sateren, W. B., Hollingsworth, B. P. and Sanchez, J. L.	2018	Longitudinal association of gonorrhea and bacterial vaginosis with repeat chlamydia diagnoses among U.S. Army women: a retrospective cohort analysis	Subset of the population or subgroup	Exclude. Longitudinal association of gonorrhea and bacterial vaginosis with repeat chlamydia diagnoses
Pop-based	BMJ Open	Xiong	2016	Analysis of the sex ratio of reported gonorrhoea incidence in Shenzhen, China	Subset of the population or subgroup	Exclude: High risk group only.
Pop-based	J Clin Microbiol	Ginoccio	2012	Prevalence of Trichomonas vaginalis and coinfection with Chlamydia trachomatis and Neisseria gonorrhoeae in the United States as determined by the Aptima Trichomonas vaginalis nucleic acid amplification assay	Superceded by more recent data	Exclude. Reanalysis of existing data
Pop-based	Euro Surveill	Savage, E. J., Marsh, K., Duffell, S., Ison, C. A., Zaman, A. and Hughes, G.	2012	Rapid increase in gonorrhoea and syphilis diagnoses in England in 2011	Superceded by more recent data	Exclude. More recent data available
Pop-based	Sex Transm Dis	Becker	2010	Etiology and determinants of sexually transmitted infections in Karnataka state, south India	Symptomatic only	Exclude - Symptomatic only
Pop-based	J Pak Med Assoc	Devrajani	2010	Frequency and pattern of gonorrhoea at Liaquat University Hospital, Hyderabad (a hospital based descriptive study)	Symptomatic only	Exclude - symptomatic only
Pop-based	J Infect Dev Ctries	Zimba	2011	Aetiology of sexually transmitted infections in Maputo, Mozambique	Symptomatic only	Exclude - Symptomatic only
Pop-based	J Infect Chemotherapy	Wada	2012	Prevalence of pharyngeal Chlamydia trachomatis and Neisseria gonorrhoeae among heterosexual men in Japan	Symptomatic only	Exclude - Symptomatic only
Pop-based	Sex Transm Dis	Lewis, F. M., Newman, D. R., Anschuetz, G. L., Mettey, A., Asbel, L. and Salmon, M. E.	2014	Partner meeting place is significantly associated with gonorrhea and chlamydia in adolescents participating in a large high school sexually transmitted disease screening program	Symptomatic only	Exclude - Symptomatic only
Pop-based	BMC Res Notes	Ali S	2016	Neisseria gonorrhoeae among suspects of sexually transmitted infection in Gambella hospital, Ethiopia: risk factors and drug resistance	Symptomatic only	Exclude. Sympatomatic patients at high risk of gono. Prevalence, 5 months surveillance
Pop-based	J Med Virol	Le	2016	Human papillomavirus infection in male patients with STI-related symptoms in Hanoi, Vietnam	Symptomatic only	Exclude. Symptomatic only.
Pop-based	Sex Transm Infect	Mannion	2016	Trends in gonorrhoea positivity by nucleic acid amplification test versus culture among Australian heterosexual men with a low prevalence of gonorrhoea, 2007-2014	Symptomatic only	Exclude. Symptomatic only.
Pop-based	Int J STD AIDS	Mansson, F., Camara, C., Biai, A., Monteiro, M., da Silva, Z. J., Dias, F., Alves, A., Andersson, S., Fenyo, E. M., Norrgren, H. and Unemo, M.	2010	High prevalence of HIV-1, HIV-2 and other sexually transmitted infections among women attending two sexual health clinics in Bissau, Guinea-Bissau, West Africa	Symptomatic only	Exclude. All symptomatic 'urogenital problems' and in a high risk setting.
Pop-based	PLoS One	Jespers, V., Crucitti, T., Menten, J., Verhelst, R., Mwaura, M., Mandaliya, K., Ndayisaba, G. F., Delany-Moretlwe, S., Verstraelen, H., Hardy, L., Buve, A. and van de Wijgert, J.	2014	Prevalence and correlates of bacterial vaginosis in different sub-populations of women in sub-Saharan Africa: a cross-sectional study	Too small	Exclude. Only 30 included.
Pop-based	J Infect Dis	Brotman, R. M., Klebanoff, M. A., Nansel, T. R., Yu, K. F., Andrews, W. W., Zhang, J. and Schwebke, J. R.	2010	Bacterial vaginosis assessed by gram stain and diminished colonization resistance to incident gonococcal, chlamydial, and trichomonal genital infection	Unrelated end point - no prevalence reported.	Incident infection only reported.
Pop-based	Sex Health	Field	2010	Evaluation of clinical management of gonorrhoea using enhanced surveillance in South East Queensland	Unrelated end point - no prevalence reported.	Exclude. Reports of enhanced surveillance reports and not prevalence.
Pop-based	Sex Transm Dis	Jacobs	2010	A closer look at age: deconstructing aggregate gonorrhea and chlamydia rates, California, 1998-2007	Unrelated end point - no prevalence reported.	Exclude. Single year age-specific rates per 100,000
Pop-based	Int J STD AIDS	Sethupathi, M., Blackwell, A. and Davies, H.	2010	Rectal Chlamydia trachomatis infection in women. Is it overlooked?	Unrelated end point - no prevalence reported.	Exclude. Only women who were tested for rectal CT originally. Not representative of prevalence.
Pop-based	J Urban Health	Thomas	2010	Neighborhood factors affecting rates of sexually transmitted diseases in Chicago	Unrelated end point - no prevalence reported.	Exclude. Neighbourhood characteristics and incidence of STI as outcome.
Pop-based	BMC Fam Pract	van den Broek	2010	Trends in sexually transmitted infections in the Netherlands, combining surveillance data from general practices and sexually transmitted infection centers	Unrelated end point - no prevalence reported.	Exclude. No point estimate for gonorrhea reported. CT only.
Pop-based	Int J STD AIDS	Skidmore	2011	Positive nucleic acid amplification tests for Neisseria gonorrhoeae in young people tested as part of the National Chlamydia Screening Programme	Unrelated end point - no prevalence reported.	Exclude. Positive nucleic acid amplification tests for Neisseria gonorrhoeae in young people tested as part of the National Chlamydia Screening Programme
Pop-based	Sex Transm Dis	Stupiansky, N. W., Van Der Pol, B., Williams, J. A., Weaver, B., Taylor, S. E. and Fortenberry, J. D.	2011	The natural history of incident gonococcal infection in adolescent women	Unrelated end point - no prevalence reported.	Exclude. No prevalence reported. Longitudinal follow up only.
Pop-based	APMIS	Unemo	2011	Antibiotic resistance in Neisseria gonorrhoeae: origin, evolution, and lessons learned for the future	Unrelated end point - no prevalence reported.	Exclude for outcome.
Pop-based	Sex Reprod Healthc	Ariza-Mejia	2012	Epidemiology of gonorrhoea-related hospitalisations in Spain between 1997 and 2006	Unrelated end point - no prevalence reported.	Exclude. Hospitalization rate only.
Pop-based	Can J Public Health	Khalil	2012	Examining the association between neighbourhood characteristics and gonorrhea rates among women aged 15 to 24 years in Montreal, Canada.	Unrelated end point - no prevalence reported.	Exclude. Incident infection / notification rates only. Not true prevalence.
Pop-based	Przegl Epidemiol	Majewski	2012	SEXUALLY TRANSMITTED DISEASES IN POLAND IN 2011	Unrelated end point - no prevalence reported.	Exclude. Notified cases.
Pop-based	New Microbiol	Marangoni	2012	Chlamydia trachomatis serovar distribution and other sexually transmitted coinfections in subjects attending an STD outpatients clinic in Italy	Unrelated end point - no prevalence reported.	Exclude. No data re. Gon infection overall, only co-infection with CT.
Pop-based	Int J STD AIDS	Nsuami, M. J. and Taylor, S. N.	2012	Most adolescents who participate in school-based screenings for sexually transmitted infections do not perceive themselves at high risk of sexually transmitted infection	Unrelated end point - no prevalence reported.	Exclude. STI rate not reported
Pop-based	J Low Genit Tract Dis	Stemmer	2012	Detection rates of trichomonas vaginalis, in different age groups, using real-time polymerase chain reaction	Unrelated end point - no prevalence reported.	Exclude. Detection rate in data previously collected in Florina, New Jursey and Texas
Pop-based	Obstet Gynecol	Sufrin, C. B., Postlethwaite, D., Armstrong, M. A., Merchant, M., Wendt, J. M. and Steinauer, J. E.	2012	Neisseria gonorrhea and Chlamydia trachomatis screening at intrauterine device insertion and pelvic inflammatory disease	Unrelated end point - no prevalence reported.	Exclude. No prevalence reported. Only testing rates.
Pop-based	Sex Health	Templeton	2012	Prevalence and predictors of chlamydia co-infection among patients infected with gonorrhoea at a sexual health clinic in Sydney	Unrelated end point - no prevalence reported.	Exclude. Predictors of chlamydia coinfection in those already with gono. No prevalence estimate.
Pop-based	Euro Surveill	Velicko	2012	Recent trends in gonorrhoea and syphilis epidemiology in Sweden: 2007 to 2011	Unrelated end point - no prevalence reported.	Exclude. Notification rate in 2011
Pop-based	Euro Surveill	Velicko, I. and Unemo, M.	2012	Recent trends in gonorrhoea and syphilis epidemiology in Sweden: 2007 to 2011	Unrelated end point - no prevalence reported.	Exclude. Notification rate. Will be included under ECDC data.
Pop-based	Sex Health	Yin	2012	Spatial analysis of county-based gonorrhoea incidence in mainland China, from 2004 to 2009	Unrelated end point - no prevalence reported.	Exclude. Estimate of incidence.
Pop-based	Sex Transm Dis	Baandrup, L., Blomberg, M., Dehlendorff, C., Sand, C., Andersen, K. K. and Kjaer, S. K.	2013	Significant decrease in the incidence of genital warts in young Danish women after implementation of a national human papillomavirus vaccination program	Unrelated end point - no prevalence reported.	Exclude. Only AAPC reported
Pop-based	Commun Dis Intell Q Rep	Fagan	2013	Enhanced surveillance for gonorrhoea in two diverse settings in Queensland in the 2000s: comparative epidemiology and selected management outcomes	Unrelated end point - no prevalence reported.	Exclude. Case reports only. No prevalence data.
Pop-based	Presse Med	La Ruche, G., Goulet, V., Bouyssou, A., Sednaoui, P., De Barbeyrac, B., Dupin, N. and Semaille, C.	2013	[Current epidemiology of bacterial STIs in France]	Unrelated end point - no prevalence reported.	Exclude. No demoninator reported.
Pop-based	Sex Transm Infect	Liu	2013	Chlamydia and gonorrhoea infections and the risk of adverse obstetric outcomes: a retrospective cohort study	Unrelated end point - no prevalence reported.	Exclude. NSW Perinatal Data Collection database
Pop-based	J Am Coll Health	Moore, E. W.	2013	Human immunodeficiency virus and chlamydia/gonorrhea testing among heterosexual college students: who is getting tested and why do some not?	Unrelated end point - no prevalence reported.	Exclude. No prevalence reported.
Pop-based	Commun Dis Intell Q Rep	Wozniak	2013	Epidemiology of sexually transmissible infections in New South Wales: are case notifications enough?	Unrelated end point - no prevalence reported.	Exclude. Unfortunately, rates are age-standardized and reported only in 5 year age-groups. No single summary measure that we could use. No raw data.
Pop-based	Euro Surveill	La Ruche, G., Goubard, A., Bercot, B., Cambau, E., Semaille, C. and Sednaoui, P.	2014	Gonococcal infections and emergence of gonococcal decreased susceptibility to cephalosporins in France, 2001 to 2012	Unrelated end point - no prevalence reported.	Exclude. No demoninator reported.
Pop-based	Epidemiol Mikrobiol Imunol	Salavec	2014	[Opposite trends in the incidence of gonorrhea and syphilis in the East Bohemian Region - 30 years of surveillance]	Unrelated end point - no prevalence reported.	Exclude. Surveillance rather than prevalence data
Pop-based	Przegl Epidemiol	Serwin	2014	Gonorrhoea in 21st century--international and Polish situation	Unrelated end point - no prevalence reported.	Exclude. No rates reported.
Pop-based	J Infect Dis	Tan	2014	Temporal trends in syphilis and gonorrhea incidences in guangdong province, china	Unrelated end point - no prevalence reported.	Exclude. Modelling study to assess for significant periodicity and infer temporal drivers responsible for those trends. (syphillis)
Pop-based	Med J Aust	Chow, E. P., Fehler, G., Read, T. R., Tabrizi, S. N., Hocking, J. S., Denham, I., Bradshaw, C. S., Chen, M. Y. and Fairley, C. K.	2015	Gonorrhoea notifications and nucleic acid amplification testing in a very low-prevalence Australian female population	Unrelated end point - no prevalence reported.	Exclude. Test comparison culture vs NAAT in low risk population
Pop-based	Sex Transm Infect	Field	2015	Confirmatory assays are essential when using molecular testing for Neisseria gonorrhoeae in low-prevalence settings: insights from the third National Survey of Sexual Attitudes and Lifestyles (Natsal-3)	Unrelated end point - no prevalence reported.	Exclude. Paper about PPV of test. Same participants as in Sonnenberg et al.
Pop-based	Sex Transm Infect	Kleppa	2015	Cervical ectopy: associations with sexually transmitted infections and HIV. A cross-sectional study of high school students in rural South Africa	Unrelated end point - no prevalence reported.	Exclude. NG as a risk factor for Ectopy. Also, unclear how women were selected for participation.
Pop-based	Euro Surveill	La Ruche	2015	Incidence of gonococcal and chlamydial infections and coverage of two laboratory surveillance networks, France, 2012	Unrelated end point - no prevalence reported.	Exclude. Rates per 100,000.
Pop-based	BMJ Open	Lind	2015	Recorded gonorrhoea rates in Denmark, 1900–2010: the impact of clinical testing activity and laboratory diagnostic procedures	Unrelated end point - no prevalence reported.	Exclude. Notification rates only. 6.7/100,000 in 2010. Historical paper 1900-2010. Note men and women are not reported seperately in 2010.
Pop-based	BMC Public Health	Marti-Pastor	2015	Epidemiology of infections by HIV, Syphilis, Gonorrhea and Lymphogranuloma Venereum in Barcelona City: a population-based incidence study	Unrelated end point - no prevalence reported.	Exclude. Incidence rates for MSM only reported.
Pop-based	Pediatr Emerg Care	Miller M	2015	Prevalence of 3 sexually transmitted infections in a pediatric emergency department	Unrelated end point - no prevalence reported.	Exclude.not related endpoint should be excluded (feasibility sutdy in emergency department
Pop-based	J Dtsch Dermatol Ges	Stary	2015	Gonococcal infections in Austria: a long-term observation of prevalence and resistance profiles from 1999 to 2014	Unrelated end point - no prevalence reported.	Exclude. Estimate is over the total study period. No estimate for men and women seperately. No denominator.
Pop-based	Prev Med	Falasinnu, T., Gilbert, M., Gustafson, P. and Shoveller, J.	2016	An assessment of population-based screening guidelines versus clinical prediction rules for chlamydia and gonorrhea case finding	Unrelated end point - no prevalence reported.	Exclude. Case finding study
Pop-based	Sex Transm Dis	Moore MS	2016	Assessing Trends in Chlamydia Positivity and Gonorrhea Incidence and Their Associations With the Incidence of Pelvic Inflammatory Disease and Ectopic Pregnancy in Washington State, 1988-2010	Unrelated end point - no prevalence reported.	Exclude. Agian state surveilance data is used to see trends and relation to trends in PID….
Pop-based	Sex Transm Infect	Wylie, J. L. and Van Caeseele, P.	2016	Interpretation of laboratory detection trends for Chlamydia trachomatis and Neisseria gonorrhoeae: Manitoba, Canada, 2000-2012	Unrelated end point - no prevalence reported.	Exclude. Prevalence not reported.
Pop-based	Sex Transm Infect	Korenromp, E. L., Mahiane, G., Rowley, J., Nagelkerke, N., Abu-Raddad, L., Ndowa, F., El-Kettani, A., El-Rhilani, H., Mayaud, P., Chico, R. M., Pretorius, C., Hecht, K. and Wi, T.	2017	Estimating prevalence trends in adult gonorrhoea and syphilis in low- and middle-income countries with the Spectrum-STI model: results for Zimbabwe and Morocco from 1995 to 2016	Unrelated end point - no prevalence reported.	Exclude. Modelled data.
Pop-based	Int J STD AIDS	Shaw	2017	Epidemiology of incident chlamydia and gonorrhoea infections and population attributable fractions associated with living in the inner-core of Winnipeg, Canada.	Unrelated end point - no prevalence reported.	Exclude. Incident infection only. At odds with most of the other data that includes prevalence infection
Pop-based	Epidemiol Infect	Town	2017	Estimating gonorrhoea prevalence in young heterosexual men and women attending community-based sexual health services to inform decisions on gonorrhoea testing	Unrelated end point - no prevalence reported.	Exclude. Modelled data no prevalence
Pop-based	PLoS One	O'Brien, A., Sherrard-Smith, E., Sile, B., Watts, C. and Simms, I.	2018	Spatial clusters of gonorrhoea in England with particular reference to the outcome of partner notification: 2012 and 2013	Unrelated end point - no prevalence reported.	Exclude: Spatial analysis
Pop-based	Int J STD AIDS	Patel, A. V., Gaydos, C. A., Jett-Goheen, M., Barnes, M., Dize, L., Barnes, P. and Hsieh, Y. H.	2018	Assessing association between IWantTheKit risk quiz tool and sexually transmitted infection positivity in male users for sexually transmitted infection screening	Unrelated end point - no prevalence reported.	Exclude: Gono specifically, not reported
Pop-based	Sex Transm Dis	Wang, L. Y., Chang, M. H., Burstein, G. and Hocevar Adkins, S.	2018	Human Immunodeficiency Virus, Chlamydia, and Gonorrhea Testing in New York Medicaid-Enrolled Adolescents	Unrelated end point - no prevalence reported.	Exclude: No prevalence reported. Only testing rates.
Pop-based	Sex Reprod Healthc	Darj	2010	STI-prevalence and differences in social background and sexual behavior among urban and rural young women in Uganda	Unrelated end point - no prevalence reported.	Exclude: NG and CT not reported seperately only in a composite endpoint.
Pop-based	Sex Transm Dis	Peters, R. P., Nijsten, N., Mutsaers, J., Jansen, C. L., Morre, S. A. and van Leeuwen, A. P.	2011	Screening of oropharynx and anorectum increases prevalence of Chlamydia trachomatis and Neisseria gonorrhoeae infection in female STD clinic visitors	Subset of the population or subgroup	Exclude. STD clinic attendees only.
Pregnancy	Pregnancy	Vallely, L. M., Toliman, P., Ryan, C., Rai, G., Wapling, J., Tomado, C., Huliafi, S., Munnull, G., Rarau, P., Phuanukoonnon, S., Wand, H., Siba, P., Mola, G. D. L., Kaldor, J. M. and Vallely, A. J.	2016	Prevalence and risk factors of Chlamydia trachomatis, Neisseria gonorrhoeae, Trichomonas vaginalis and other sexually transmissible infections among women attending antenatal clinics in three provinces in Papua New Guinea: a cross-sectional survey	Duplicate sample of another publication	Exclude: same data as in Vallely 2017. Report 2017 paper.
Pregnancy	Sex Transm Dis	Davey, D. L., Shull, H. I., Billings, J. D., Wang, D., Adachi, K. and Klausner, J. D.	2016	Prevalence of Curable Sexually Transmitted Infections in Pregnant Women in Low- and Middle-Income Countries From 2010 to 2015: A Systematic Review	Literature Reivew	Exlcude. Relevant references identified and included.
Pregnancy	Sex Transm Dis	Berggren	2011	Prevalence of Chlamydia trachomatis and Neisseria gonorrhoeae and repeat infection among pregnant urban adolescents	Subset of the population or subgroup	Exclude. Comprehensive adolescent parenting program, the Teen Alliance for Prepared Parenting Program
Pregnancy	Rev Bras Ginecol Obstet	Pantoja, M., Campos, E. A., Pitta Dda, R., Gabiatti, J. E., Bahamondes, M. V. and Fernandes, A. M.	2012	[Prevalence of Chlamydia trachomatis infection among women candidates for in vitro fertilization at a public institution of the State of Sao Paulo, Brazil]	Subset of the population or subgroup	Exclude. Subgroup of subgroup - women but only those seeking IVF. Not pregnant.
Pregnancy	Aids	Wand, H. and Ramjee, G.	2012	The effects of injectable hormonal contraceptives on HIV seroconversion and on sexually transmitted infections	Subset of the population or subgroup	Exclude. Subgroup of subgroup - women on injectable contraception.
Pregnancy	Praxis (Bern 1994)	Wesbonk, J., Chmiel, C., Rosemann, T., Seidenberg, A. and Senn, O.	2014	Prevalence and determinants of sexually transmitted infections in women at risk undergoing abortion in a Swiss primary care setting	Subset of the population or subgroup	Exclude. Only women at risk who were undergoing an abortion.
Pregnancy	BMC Infect Dis	Ashshi, A. M., Batwa, S. A., Kutbi, S. Y., Malibary, F. A., Batwa, M. and Refaat, B.	2015	Prevalence of 7 sexually transmitted organisms by multiplex real-time PCR in Fallopian tube specimens collected from Saudi women with and without ectopic pregnancy	Subset of the population or subgroup	Exclude. Subgroup of subgroup - ectopic pregnancy
Pregnancy	Sex Transm Dis	Moodley	2015	High prevalence and incidence of asymptomatic sexually transmitted infections during pregnancy and postdelivery in KwaZulu Natal, South Africa	Subset of the population or subgroup	Exclude. Pregnant women, with HIV-infection or at risk
Pregnancy	Int J Mol Sci	Frati, E. R., Fasoli, E., Martinelli, M., Colzani, D., Bianchi, S., Carnelli, L., Amendola, A., Olivani, P. and Tanzi, E.	2017	Sexually Transmitted Infections: A Novel Screening Strategy for Improving Women's Health in Vulnerable Populations	Subset of the population or subgroup	Exclude. Undocumented migrant women only.
Pregnancy	Ethiop J Health Sci	Hailemariam, M., Abebe, T., Mihret, A. and Lambiyo, T.	2013	Prevalence of Neisseria gonorrhea and their antimicrobial susceptibility patterns among symptomatic women attending gynecology outpatient department in Hawassa referral hospital, Hawassa, Ethiopia	Symptomatic only	Exclude. Symptomatic only.
Pregnancy	J Reprod Med	Hill	2015	Screening for Chlamydia and Gonorrhea Cervicitis and Implications for Pregnancy Outcome. Are We Testing and Treating at the Right Time?	Symptomatic only	Exclude. Symptomatic only.
Pregnancy	An Bras Dermatol	Costa	2010	Sexually transmitted diseases during pregnancy: a synthesis of particularities	Unrelated end point - no prevalence reported.	Exclude. Natural history - no prevalence
Pregnancy	Sex Health	Kwan, K. S., Giele, C. M., Combs, B. and Mak, D. B.	2012	Improvement in antenatal testing for sexually transmissible infections and blood-borne viruses in Western Australian hospitals, 2007 to 2010	Unrelated end point - no prevalence reported.	Exclude. Only relative results in imporvementof screening reported 2007 vs 2010. No gono prev
Pregnancy	Przegl Epidemiol	Majewski, S. and Rudnicka, I.	2013	Sexually transmitted diseases in Poland in 2011	Unrelated end point - no prevalence reported.	Exclude. No denominator
Pregnancy	Epidemiol Infect	Le Polain De Waroux, O., Harris, R. J., Hughes, G. and Crook, P. D.	2014	The epidemiology of gonorrhoea in London: a Bayesian spatial modelling approach	Unrelated end point - no prevalence reported.	Exclude. Modelling.
Pregnancy	BMC Res Notes	Nakubulwa, S., Kaye, D. K., Bwanga, F., Tumwesigye, N. M. and Mirembe, F. M.	2014	Genital infections and risk of premature rupture of membranes in Mulago Hospital, Uganda: a case control study	Unrelated end point - no prevalence reported.	Exclude. Case control study, no prevalence reported.
Pregnancy	Int J STD AIDS	Gumbe, A., McLellan-Lemal, E., Gust, D. A., Pals, S. L., Gray, K. M., Ndivo, R., Chen, R. T., Mills, L. A. and Thomas, T. K.	2015	Correlates of prevalent HIV infection among adults and adolescents in the Kisumu incidence cohort study, Kisumu, Kenya	Unrelated end point - no prevalence reported.	Exclude. No pop-based gono prevalence.
Pregnancy	Sex Transm Dis	Moore, M. S., Golden, M. R., Scholes, D. and Kerani, R. P.	2016	Assessing Trends in Chlamydia Positivity and Gonorrhea Incidence and Their Associations With the Incidence of Pelvic Inflammatory Disease and Ectopic Pregnancy in Washington State, 1988-2010	Unrelated end point - no prevalence reported.	Exclude. Association study.
Pregnancy	Innate Immun	Refaat, B., Ashshi, A. M., Batwa, S. A., Ahmad, J., Idris, S., Kutbi, S. Y., Malibary, F. A. and Kamfar, F. F.	2016	The prevalence of Chlamydia trachomatis and Mycoplasma genitalium tubal infections and their effects on the expression of IL-6 and leukaemia inhibitory factor in Fallopian tubes with and without an ectopic pregnancy	Unrelated end point - no prevalence reported.	Exclude. Ectopic pregnancy only.
Pregnancy	Biomed Res Int	Wynn, A., Ramogola-Masire, D., Gaolebale, P., Moshashane, N., Agatha Offorjebe, O., Arena, K., Klausner, J. D. and Morroni, C.	2016	Acceptability and Feasibility of Sexually Transmitted Infection Testing and Treatment among Pregnant Women in Gaborone, Botswana, 2015	Unrelated end point - no prevalence reported.	Exclude. Study of methodology.
Pregnancy	Rev Chilena Infectol	Ovalle	2012	[Prevalence of sexually transmitted infections in pregnant women attending a public hospital in Chile]	Subset of the population or subgroup	Exclude. High risk women included.
Sex workers	Int J STD AIDS	Loza	2010	Risk factors associated with chlamydia and gonorrhoea infection among female sex workers in two Mexico-USA border cities	Duplicate sample of another publication	Exlude duplicate of patterson study group where prev. Is estimated
Sex workers	Sex Transm Dis	Rusch	2010	Distribution of sexually transmitted diseases and risk factors by work locations among female sex workers in Tijuana, Mexico	Duplicate sample of another publication	Exlude duplicate of patterson study group where prev. Is estimated
Sex workers	Infect Dis Obstet Gynecol	Das	2011	Prevalence and assessment of clinical management of sexually transmitted infections among female sex workers in two cities of India	Duplicate sample of another publication	Exclude. Incidence for the same study population as Das 2013
Sex workers	Sex Transm Dis	Vandepitte	2011	HIV and other sexually transmitted infections in a cohort of women involved in high-risk sexual behavior in Kampala, Uganda	Duplicate sample of another publication	Exclude. Same study sample as Vandepitte 2012. Considered duplicate data.
Sex workers	AIDS Care	Medhi GK	2012	Factors associated with HIV among female sex workers in a high HIV prevalent state of India	Duplicate sample of another publication	Exclude. Same study sample as Medhi 2012 BMC Pub Hlth
Sex workers	Sex Health	Silitonga	2011	Prevalence over time and risk factors for sexually transmissible infections among newly-arrived female sex workers in Timika, Indonesia	Lack of comprehensive laboratory screening	Exclude. Minimal lab testing
Sex workers	BMC Pub Hlth	Medhi GK	2012	Factors associated with history of drug use among female sex workers (FSW) in a high HIV prevalence state of India	Lack of comprehensive laboratory screening	Exclude. Based solely on urine sample and NG is not primary outcome.
Sex workers	STD	Davies	2013	Risk of pelvic inflammatory disease after Chlamydia infection in a prospective cohort of sex workers	Lack of comprehensive laboratory screening	Exclude. self reported gono
Sex workers	Int J STD AIDS	Manopaiboon	2013	Unexpectedly high HIV prevalence among female sex workers in Bangkok, Thailand in a respondent-driven sampling survey	Lack of comprehensive laboratory screening	Exclude. Minimal lab testing
Sex workers	Int J STD AIDS	Shah, N. S., Kim, E., de Maria Hernandez Ayala, F., Guardado Escobar, M. E., Nieto, A. I., Kim, A. A. and Paz-Bailey, G.	2014	Performance and comparison of self-reported STI symptoms among high-risk populations - MSM, sex workers, persons living with HIV/AIDS - in El Salvador	Lack of comprehensive laboratory screening	Exclude. Self reported gono and symptoms
Sex workers	AIDS Behav	McKinnon	2015	Risk Factors for HIV Acquisition in a Prospective Nairobi-Based Female Sex Worker Cohort	Lack of comprehensive laboratory screening	Exclude. First void urine sample
Sex workers	PLoS One	McLaughlin	2013	Sexually transmitted infections among heterosexual male clients of female sex workers in China: a systematic review and meta-analysis	Literature Reivew	Exlcude: This is a systematic review inclusive of 10 studies reporting gono in clients of FSW not with our inclusion period
Sex workers	Int J STD AIDS	Huq	2010	A pilot study on the prevalence of sexually transmitted infections among clients of brothel-based female sex workers in Jessore, Bangladesh	Subset of the population or subgroup	Exclude. A pilot study on the clients of FSW
Sex workers	STD	Masese L	2013	Incidence and correlates of Chlamydia trachomatis infection in a high-risk cohort of Kenyan women	Subset of the population or subgroup	Exclude subgroup of subgroup within patients positive for CT
Sex workers	Int J STD AIDS	Wang	2013	Herpes simplex virus type 2 incidence and associated risk factors among female sex workers in a high HIV-prevalence area of China	Subset of the population or subgroup	Exclude.Drug-user FSW. NG is explanatory variable only.
Sex workers	AIDS Behav	Musyoki	2015	Prevalence of HIV, sexually transmitted infections, and risk behaviours among female sex workers in Nairobi, Kenya: results of a respondent driven sampling study	Subset of the population or subgroup	Exclude. 2 sites over represented
Sex workers	STD	Wickersham, J. A., Gibson, B. A., Bazazi, A. R., Pillai, V., Pedersen, C. J., Meyer, J. P., El-Bassel, N., Mayer, K. H., Kamarulzaman, A. and Altice, F. L.	2017	Prevalence of Human Immunodeficiency Virus and Sexually Transmitted Infections Among Cisgender and Transgender Women Sex Workers in Greater Kuala Lumpur, Malaysia: Results From a Respondent-Driven Sampling Study	Subset of the population or subgroup	Exclude among cis and trans gender pop subgroup of subgroup
Sex workers	BMC Pub Hlth	Pollett S	2013	Prevalence and predictors of cervicitis in female sex workers in Peru: an observational study	Symptomatic only	Exclude sample is women with cervicitis
Sex workers	Sex Health	Bruce	2010	A cross-sectional study of reported symptoms for sexually transmissible infections among female sex workers in Papua New Guinea	Unrelated end point - no prevalence reported.	Exclude. objective is to determine sensitvity and specificity of reported symptoms vserus urine dipstick test (PCR)
Sex workers	J Acquir Immune Defic Syndr	Li	2010	Prevalence of HIV and STIs and associated risk factors among female sex workers in Guangdong Province, China	Unrelated end point - no prevalence reported.	Exclude. Essential details not reported
Sex workers	AIDS Care	Huang	2011	"Bridge population": sex workers or their clients?--STI prevalence and risk behaviors of clients of female sex workers in China	Unrelated end point - no prevalence reported.	Exclude. Ssecondary analysis of data collected in 1999-2000 too old
Sex workers	BMC Pub Hlth	Shaw SY	2011	Prevalence of HIV and sexually transmitted infections among clients of female sex workers in Karnataka, India: a cross-sectional study	Unrelated end point - no prevalence reported.	Exclude. Composite outcome gono or chlamydia
Sex workers	AIDS Behav	Li	2012	Difference in risk behaviors and STD prevalence between street-based and establishment-based FSWs in Guangdong Province, China	Unrelated end point - no prevalence reported.	Exclude. STI is aggregate here
Sex workers	AIDS	Steen R	2012	Periodic presumptive treatment of curable sexually transmitted infections among sex workers: a systematic review	Unrelated end point - no prevalence reported.	Exclude. Focus of the review is effect of presumptive treatment
Sex workers	Biomed Environ Sci	Wang	2012	Herpes simplex virus type 2 risks in female sex workers in the China-Vietnam border county of Hekou	Unrelated end point - no prevalence reported.	Exclude. no gono reported in the results though in methods gono is mentioned
Sex workers	BMC Public Health	Hengel, B., Jamil, M. S., Mein, J. K., Maher, L., Kaldor, J. M. and Guy, R. J.	2013	Outreach for chlamydia and gonorrhoea screening: a systematic review of strategies and outcomes	Unrelated end point - no prevalence reported.	Exclude. review of strategies and outcomes. Studies in the review are conducted outside our time-range.
Sex workers	Sex Health	McCormick, D. F., Rahman, M., Zadrozny, S., Alam, A., Ashraf, L., Neilsen, G. A., Kelly, R., Menezes, P., Miller, W. C. and Hoffman, I. F.	2013	Prevention and control of sexually transmissible infections among hotel-based female sex workers in Dhaka, Bangladesh	Unrelated end point - no prevalence reported.	Exclude. Two strategies (periodic presumtive treatment vs enhanced syndromic management) were compared
Sex workers	BMC Pub Hlth	Shaw SY	2013	A cross-sectional study of sexually transmitted pathogen prevalence and condom use with commercial and noncommercial sex partners among clients of female sex workers in southern India	Unrelated end point - no prevalence reported.	Exclude. Composite outcome gono or chlamydia
Sex workers	Sex Health	Tang	2013	The prevalence of sexually transmissible infections among female sex workers from countries with low and high prevalences in Melbourne	Unrelated end point - no prevalence reported.	Exclude. No summary estimate, two different populations.
Sex workers	Am J Public Health	Beattie, T. S., Mohan, H. L., Bhattacharjee, P., Chandrashekar, S., Isac, S., Wheeler, T., Prakash, R., Ramesh, B. M., Blanchard, J. F., Heise, L., Vickerman, P., Moses, S. and Watts, C.	2014	Community mobilization and empowerment of female sex workers in Karnataka State, South India: associations with HIV and sexually transmitted infection risk	Unrelated end point - no prevalence reported.	Exclude no prevelance, numbers are in a model
Sex workers	BMC Pub Hlth	O'Halloran AB	2014	HIV risks vary according to type of sex work in a cross-sectional survey from Nagaland, India	Unrelated end point - no prevalence reported.	Exclude Gono as STI composite variable.
Sex workers	J Urban Health	Robertson	2014	Prevalence and correlates of HIV and sexually transmitted infections among female sex workers and their non-commercial male partners in two Mexico-USA border cities	Unrelated end point - no prevalence reported.	Exclude: Appears to the be same sample as Bazzi. Couples prevalence.
Sex workers	Ethiopian J Hlth Sc	Efosa O B	2015	Cytopathological Examination and Epidemiological Study of Cervicitis in Commercial Sex Workers (CSWs) in Coal City (Enugu), Nigeria	Unrelated end point - no prevalence reported.	Exclude no prev. Of gono reported
Sex workers	Int J STD AIDS	Li J	2015	Vaginal douching and sexually transmitted infections among female sex workers: a cross-sectional study in three provinces in China	Unrelated end point - no prevalence reported.	Exclude outcome STI is composite of diseases
Sex workers	Sex Transm Dis	Vielot, N., Hudgens, M. G., Mugo, N., Chitwa, M., Kimani, J. and Smith, J.	2015	The Role of Chlamydia trachomatis in High-Risk Human Papillomavirus Persistence Among Female Sex Workers in Nairobi, Kenya	Unrelated end point - no prevalence reported.	Exclude : duration of hrHPV infection by exposure to STIs
Sex workers	BMC Public Health	Bremer, V., Haar, K., Gassowski, M., Hamouda, O. and Nielsen, S.	2016	STI tests and proportion of positive tests in female sex workers attending local public health departments in Germany in 2010/11	Unrelated end point - no prevalence reported.	Exclude. Report of STI tests at health department
Sex workers	BMC Infect Dis	Fournet, N., Koedijk, F. D., van Leeuwen, A. P., van Rooijen, M. S., van der Sande, M. A. and van Veen, M. G.	2016	Young male sex workers are at high risk for sexually transmitted infections, a cross-sectional study from Dutch STI clinics, the Netherlands, 2006-2012	Unrelated end point - no prevalence reported.	Exclude. Proportion of consultations with a positive test results
Sex workers	Sex Transm Infect	Callander	2017	A cross-sectional study of HIV and STIs among male sex workers attending Australian sexual health clinics	Unrelated end point - no prevalence reported.	Exclude. The study uses previous surveilance data (also unpublished) related on endpoints of our interest (example Lab test used)
Sex workers	BMC Pub Hlth	Hladik W	2017	Burden and characteristics of HIV infection among female sex workers in Kampala, Uganda - a respondent-driven sampling survey	Unrelated end point - no prevalence reported.	Exclude STI is not primary outcome from tables, cannot estimate prevalence.
Sex workers	Sex Transm Infect	Lim	2017	Factors associated with consistent condom use and STIs among foreign female entertainment workers: results from a cross-sectional survey in Singapore	Unrelated end point - no prevalence reported.	Exclude. Composite STI: cervical chlamydia or gono and pharygeal gono; Time location sampling
Sex workers	Clin Microbiol Infect	Coorevits, L., Traen, A., Binge, L., Van Dorpe, J., Praet, M., Boelens, J. and Padalko, E.	2018	Identifying a consensus sample type to test for Chlamydia trachomatis, Neisseria gonorrhoeae, Mycoplasma genitalium, Trichomonas vaginalis and human papillomavirus	Unrelated end point - no prevalence reported.	Exclude. Consensus sample type to test for STIs. No prevalence.
Rationale	Summary
Duplicate sample of another publication	8
Unrelated end point - no prevalence reported.	122
Symptomatic only	16
Too small	1
Subset of the population or subgroup	72
Superceded by more recent data	3
Lack of comprehensive laboratory screening	14
Literature Reivew	6
Original paper could not be retrieved	2
TOTAL	244

## Sheet: Edited_Lab corrections 
	Gonorrhoea
	Sex	Specimen	Test	Sensitivity %	Specificity %
	Women	Genital fluid	NAAT	93.3	99.2
			Culture	75.7	100
		Urine	NAAT	91.6	100
	Men	Genital fluid	NAAT	96.1	99.0
			Culture	87.6	100
		Urine	NAAT	80.9	99.9
	Women	Genital fluid	NAAT	93.3	99.2
			Culture	75.7	100
			Test unclear	0.845	0.996
		Urine	NAAT	91.6	100
		Genital fluid	NAAT	0.933	99.2
		Urine	NAAT	91.6	100
			Specimen unclear	0.9245	0.996
	Men	Genital fluid	NAAT	0.961	0.99
			Culture	0.876	1
			Test unclear	0.9185	0.995
		Urine	NAAT	80.9	99.9
		Genital fluid	NAAT	0.961	0.99
		Urine	NAAT	0.809	0.999
			Specimen unclear	0.885	0.9945
